# Supplementary material for: QTL mapping of natural variation reveals that the developmental regulator bruno reduces tolerance to P-element transposition in the Drosophila female germline
Source: PLoS Biol. 2018 Oct 30;16(10):e2006040. doi: 10.1371/journal.pbio.2006040 (PMC6207299; doi:10.1371/journal.pbio.2006040)
Supplement: S1 Data — For each sampled RIL, the strain number (matRIL), experimental block, student experimenter, and proportion atrophy are provided. F1, filial 1; matRIL, maternal recombinant inbred line; RIL, recombinant inbred line. (XLSX) [file pbio.2006040.s001.xlsx]

## Sheet: SB.props.2.13.18.csv
matRIL	Block	Experimenter	Atrophy
11003	XXVI	Ashka.Shah	1
11004	XXV	Ryan	1
11005	XXV	Ryan	0.9
11008	XXV	Ryan	1
11009	XXV	Ryan	1
11010	XXV	Ryan	0.85
11011	XXV	Ryan	1
11013	XXV	Ryan	0.9
11014	XXV	Ryan	0.95
11015	XXXXII	Uche	0.08
11016	XXXXII	Uche	0.4
11017	XXVI	sadia	0.714286
11018	XXVIII	Uche	0.724138
11019	XXVIII	Uche	0.258065
11020	XXVI	sadia	0.818182
11021	XXVI	sadia	0.409091
11022	XXXXIV	Wenpei	0.689655
11023	XXVIII	Uche	0.516129
11025	XXXXIV	Wenpei	1
11026	XXVIII	Uche	0.962963
11027	XXVI	sadia	0.0434783
11028	XXXVII	Uche	0.64
11030	XXVIII	Jaweria	0.37037
11031	XXXXII	Uche	0.12
11033	XXXXII	Uche	0.48
11034	XXXXIV	Wenpei	0.851852
11036	XXXXIV	Wenpei	0.903226
11037	XXXXIV	Uche	1
11038	XXXXIV	Uche	0.88
11039	XXVIII	Jaweria	1
11041	XXXXIV	Uche	0.48
11042	XXXVII	Uche	0.32
11043	XXVIII	Jaweria	0.384615
11045	XXVIII	Jaweria	0.730769
11046	XXXXIV	Uche	0.96
11047	XXVIII	Jaweria	0.428571
11048	XXXXII	Uche	0.2
11049	XXVIII	Jaweria	1
11051	XXVIII	Jaweria	1
11052	XXVIII	Jaweria	0.76
11053	XXXXIV	Uche	0.96
11054	XXXXIV	Uche	0.16
11055	XXVIII	Jaweria	0.555556
11056	XXXXIV	Uche	0.32
11057	XXVIII	Jaweria	1
11058	XXVIII	Jaweria	0.72
11059	XXXXIV	Uche	0.76
11060	XXVIII	Jaweria	0.730769
11062	XXVIII	Jaweria	1
11063	XXXXIV	Uche	0.48
11064	XXXXIV	Uche	0.6
11065	XXVIII	Jaweria	0.92
11066	XXVIII	Jaweria	1
11067	XXVIII	Jaweria	0.347826
11068	XXXXIV	Uche	0.8
11069	XXVIII	Jaweria	0.961538
11070	XXVIII	Jaweria	0.916667
11071	XXXXIV	Uche	0.48
11073	XXIX	Wenpei	0.794118
11074	XXIX	Wenpei	0.75
11075	XXIX	Wenpei	0.0909091
11076	XXIX	Wenpei	0.178571
11077	XXXXIV	Uche	0.2
11079	XXXXIV	Uche	0.8
11085	XXXVII	Uche	0.2
11087	XXXXIV	Lily	0.653846
11088	XXIX	Wenpei	0.103448
11090	XXIX	Wenpei	0.862069
11092	XXXXIV	Lily	0.888889
11093	XXXXIV	Lily	0.740741
11094	XXIX	Wenpei	0.714286
11095	XXXXIV	Lily	0.481481
11097	XXVIII	Lily	0.24
11098	XXXXIV	Lily	0.0769231
11100	XXVIII	Lily	0.48
11101	XXXXIV	Lily	0.962963
11102	XXVIII	Lily	0.4
11103	XXXXIV	Lily	0.727273
11105	XXXXIV	Lily	0.923077
11106	XXVIII	Lily	0.88
11109	XXXXIV	Lily	0.5
11110	XXVIII	Lily	0.590909
11111	XXVIII	Lily	0.8
11112	XXXXIV	Lily	0.884615
11113	XXVIII	Lily	0.52
11116	XXVIII	Lily	0.6
11117	XXVIII	Lily	0.36
11118	XXVIII	Lily	0.32
11120	XXXXIV	Jaweria	1
11121	XXXXIV	Jaweria	0.95
11122	XXVIII	Lily	0.04
11123	XXVIII	Lily	0.32
11124	XXVIII	Lily	0.44
11125	XXVIII	Lily	0.12
11126	XXVIII	Uche	0.45
11127	XXVIII	Uche	0.2
11128	XXXXIV	Jaweria	0.85
11130	XXXXIV	Jaweria	1
11134	XXVIII	Uche	0.766667
11135	XXVIII	Uche	0.230769
11136	XXXXIV	Jaweria	1
11140	XXVIII	Uche	0
11141	XXVIII	Uche	0.73913
11142	XXXXII	Uche	0.76
11143	XXVIII	Uche	0.655172
11144	XXXXIV	Jaweria	1
11145	XXIX	Uche	0.576923
11146	XXIX	Uche	0.875
11147	XXXXIV	Jaweria	0.625
11148	XXIX	Uche	0.423077
11149	XXIX	Uche	0.423077
11150	XXIX	Uche	0.333333
11151	XXIX	Uche	0.928571
11153	XXIX	Uche	0.555556
11154	XXXXIV	Jaweria	0.95
11155	XXXXII	Uche	0.76
11156	XXIX	Uche	1
11157	XXIX	Uche	0.64
11158	XXIX	Uche	0.214286
11159	XXXXII	Uche	0.24
11160	XXIX	Uche	0.928571
11161	XXIX	Uche	0.857143
11162	XXXXIV	Jaweria	0.8
11163	XXIX	Uche	0.185185
11164	XXXXIV	Jaweria	1
11166	XXIX	Uche	0.878788
11167	XXIX	Lily	0.333333
11168	XXXVII	Uche	0.52
11170	XXIX	Lily	0.44
11171	XXIX	Lily	0.2
11172	XXXVII	Lily	0.763158
11173	XXIX	Lily	0.76
11174	XXXXIV	Jaweria	0.772727
11176	XXIX	Lily	0.36
11178	XXXXII	Uche	0.44
11179	XXIX	Lily	0.96
11180	XXXXV	Uche	0.04
11181	XXIX	Lily	0.96
11182	XXIX	Lily	0.32
11184	XXXXV	Uche	0.24
11185	XXIX	Lily	0.818182
11187	XXIX	Lily	0.28
11189	XXIX	Lily	0.36
11192	XXX	Wenpei	0.972973
11193	XXX	Wenpei	0.266667
11194	XXX	Wenpei	0.868421
11195	XXX	Wenpei	0.644444
11196	XXX	Wenpei	0.75
11197	XXX	Wenpei	0.25
11199	XXX	Wenpei	0.766667
11200	XXXXII	Uche	0.272727
11201	XXXXV	Uche	0.56
11202	XXXXV	Uche	0
11203	XXIX	Jaweria	0.925926
11204	XXIX	Jaweria	0.407407
11205	XXXXV	Uche	0.6
11207	XXIX	Jaweria	1
11208	XXIX	Jaweria	0.576923
11209	XXIX	Jaweria	0.724138
11210	XXIX	Jaweria	0.555556
11211	XXIX	Jaweria	0.590909
11212	XXIX	Jaweria	0.52
11214	XXIX	Jaweria	0.607143
11215	XXIX	Jaweria	0.677419
11216	XXIX	Jaweria	0.0625
11217	XXIX	Jaweria	0.8
11219	XXIX	Jaweria	0.814815
11221	XXIX	Jaweria	0.444444
11222	XXIX	Jaweria	0.76
11223	XXIX	Jaweria	0.961538
11224	XXIX	Jaweria	0.730769
11225	XXXXV	Uche	0.8
11226	XXIX	Jaweria	0.0869565
11227	XXIX	Jaweria	0.96
11228	XXIX	Jaweria	0.961538
11229	XXIX	Jaweria	1
11231	XXXXV	Uche	0.64
11232	XXIX	Jaweria	0.419355
11233	XXIX	Jaweria	0.96
11234	XXIX	Jaweria	1
11235	XXIX	Jaweria	0.346154
11236	XXIX	Jaweria	0.642857
11237	XXXXV	Uche	0.44
11238	XXIX	Jaweria	1
11241	XXIX	Jaweria	1
11242	XXXXV	Jaweria	0.9375
11243	XXIX	Jaweria	0.769231
11244	XXIX	Jaweria	0.96
11245	XXIX	Jaweria	0.68
11247	XXIX	Jaweria	0.576923
11248	XXIX	Jaweria	0.588235
11249	XXXXV	Jaweria	1
11251	XXX	Wenpei	0.25
11252	XXXXV	Jaweria	1
11253	XXX	Wenpei	0.744186
11255	XXX	Wenpei	0.764706
11257	XXX	Wenpei	0.1875
11258	XXX	Wenpei	0.0909091
11259	XXX	Wenpei	0.913043
11260	XXX	Wenpei	0.733333
11264	XXX	Wenpei	0.833333
11265	XXXXV	Jaweria	0.611111
11268	XXX	Uche	0.703704
11269	XXX	Uche	0.259259
11270	XXX	Uche	0.269231
11271	XXXXVII	Uche	1
11272	XXX	Uche	0.153846
11273	XXX	Uche	0.35
11274	XXX	Uche	0.538462
11275	XXX	Uche	0.518519
11279	XXX	Uche	0.92
11280	XXX	Uche	0.92
11281	XXX	Uche	0.730769
11282	XXX	Uche	0.444444
11283	XXX	Uche	0.62963
11284	XXX	Uche	0.653846
11285	XXX	Uche	0.666667
11286	XXX	Uche	0.925926
11288	XXX	Uche	1
11289	XXX	Uche	0.56
11290	XXX	Uche	0.923077
11291	XXXXII	Uche	0.4
11292	XXX	Lily	0.84
11293	XXX	Lily	0.88
11299	XXX	Lily	0.24
11300	XXX	Lily	0.416667
11301	XXX	Lily	0.68
11302	XXX	Lily	1
11304	XXX	Lily	0.24
11305	XXXVII	Jaweria	1
11307	XXXXII	Uche	0.12
11309	XXXXI	Uche	0.4
11310	XXX	Lily	0.44
11311	XXX	Lily	0.84
11312	XXX	Lily	0.4
11313	XXX	Lily	0.96
11314	XXX	Wenpei	0.730769
11315	XXX	Wenpei	0.705882
11316	XXX	Wenpei	0.268293
11317	XXX	Wenpei	0.790698
11319	XXX	Wenpei	0.833333
11321	XXX	Wenpei	0.733333
11324	XXX	Wenpei	0.76
11327	XXX	Wenpei	0.310345
11328	XXX	Jaweria	1
11329	XXX	Jaweria	0.92
11330	XXX	Jaweria	0.88
11332	XXX	Jaweria	0.807692
11334	XXX	Jaweria	0.677419
11335	XXX	Jaweria	0.354839
11336	XXXXI	Uche	0.08
11337	XXX	Jaweria	0.322581
11338	XXX	Jaweria	0.928571
11339	XXX	Jaweria	1
11340	XXX	Jaweria	1
11342	XXX	Jaweria	0.892857
11343	XXX	Jaweria	0.923077
11344	XXX	Jaweria	0.846154
11345	XXX	Jaweria	0.214286
11346	XXX	Jaweria	0.962963
11347	XXXXI	Uche	0.76
11349	XXX	Jaweria	0.5
11350	XXX	Jaweria	0.8
11351	XXX	Jaweria	1
11352	XXX	Jaweria	0.954545
11353	XXX	Jaweria	1
11354	XXX	Jaweria	1
11356	XXX	Jaweria	0.962963
11358	XXX	Jaweria	0.580645
11359	XXX	Jaweria	0.8
11360	XXX	Jaweria	0.333333
11361	XXX	Uche	0.925926
11363	XXX	Uche	0.923077
11364	XXX	Uche	0.961538
11366	XXX	Uche	0.68
11369	XXX	Uche	0.962963
11370	XXX	Uche	1
11372	XXX	Uche	1
11373	XXX	Uche	0.814815
11374	XXX	Uche	0.384615
11375	XXX	Uche	0.05
11376	XXXXI	Uche	0.28
11378	XXXXI	Uche	0.36
11379	XXXXI	Uche	0.2
11382	XXXXI	Uche	0.24
11389	XXXII	Uche	0.32
11391	XXXII	Uche	0.956522
11393	XXXII	Uche	0.769231
11396	XXXII	Uche	0.64
11398	XXXII	Uche	1
11399	XXXII	Uche	0.92
11402	XXXII	Lily	0.647059
11403	XXXII	Lily	1
11404	XXXII	Lily	1
11405	XXXII	Lily	1
11406	XXXII	Lily	0.925926
11407	XXXII	Lily	0.9
11408	XXXII	Lily	1
11409	XXXII	Lily	1
11410	XXXI	Jaweria	0.466667
11411	XXXI	Jaweria	0.16
11412	XXXI	Jaweria	0.08
11413	XXXI	Jaweria	0.92
11414	XXXI	Jaweria	0.21875
11415	XXXI	Jaweria	0.933333
11416	XXXI	Jaweria	0.566667
11420	XXXI	Jaweria	0.65
11421	XXXI	Jaweria	0
11424	XXXII	Wenpei	0.791667
11425	XXXII	Wenpei	0.333333
11426	XXXVII	Jaweria	1
11429	XXXII	Wenpei	0.2
11431	XXXII	Wenpei	0.391304
11432	XXXII	Wenpei	0.322581
11433	XXXVII	Jaweria	0.6
11435	XXXII	Wenpei	0.269231
11436	XXXVI	Uche	0.76
11437	XXXVI	Uche	0.709677
11439	XXXVI	Uche	0.72
11444	XXXVI	Uche	1
11446	XXXVI	Uche	0.44
11447	XXXVI	Uche	0.16
11448	XXXVI	Uche	0.56
11451	XXXV	Uche	0.689655
11452	XXXV	Uche	0.08
11453	XXXV	Uche	0.928571
11454	XXXV	Uche	0.137931
11455	XXXV	Uche	0.571429
11456	XXXV	Uche	0.407407
11457	XXXV	Uche	1
11458	XXXV	Uche	0.115385
11459	XXXV	Uche	0.482759
11460	XXXIII	Lily	0.875
11461	XXXVII	Jaweria	0.84
11462	XXXIII	Lily	1
11463	XXXVII	Jaweria	0.95
11464	XXXIII	Lily	0.92
11466	XXXIII	Lily	0.55814
11468	XXXIII	Lily	0.969697
11469	XXXIII	Lily	0.976744
11471	XXXII	Jaweria	0.466667
11472	XXXII	Jaweria	0.484848
11473	XXXII	Jaweria	0.533333
11474	XXXII	Jaweria	0.777778
11475	XXXII	Jaweria	0.5
11476	XXXII	Jaweria	0.96
11477	XXXII	Jaweria	0.344828
11478	XXXII	Jaweria	0.933333
11479	XXXII	Jaweria	0.2
11480	XXXV	Wenpei	0.08
11483	XXXV	Wenpei	0.515152
11484	XXXV	Wenpei	0.75
11485	XXXV	Wenpei	0.828571
11486	XXXVIII	Uche	0.92
11487	XXXVIII	Uche	0.72
11490	XXXV	Wenpei	1
11491	XXXVI	Jaweria	0.481481
12003	XXXXII	Lily	0.393939
12006	XXXXVII	Uche	0.380952
12007	XXXXV	Jaweria	0
12008	XXXXII	Lily	0.607143
12010	XXXVI	Jaweria	0.413793
12011	XXXXII	Lily	0.714286
12012	XXXXVII	Uche	0.8
12013	XXXXVII	Uche	0.04
12015	XXXXII	Lily	0.28
12016	XXXXII	Lily	0.192308
12018	XXXXII	Lily	0.0740741
12020	XXXXV	Jaweria	0
12022	XXXXV	Wenpei	0.956522
12023	XXXXII	Lily	0.148148
12025	XXXXVII	Uche	0.833333
12031	XXXXV	Wenpei	0.782609
12033	XXXXV	Wenpei	1
12036	XXXXII	Lily	0.346154
12037	XXXXII	Lily	0.481481
12039	XXXXII	Lily	0.0769231
12040	XXXXV	Wenpei	0.761905
12043	XXXXVII	Uche	0.28
12045	XXXXII	Lily	0.08
12046	XXXXII	Jaweria	0.08
12049	XXXXVII	Uche	0.217391
12053	XXXXII	Jaweria	0.65
12054	XXXXII	Jaweria	0.565217
12055	XXXXVII	Uche	0.12
12056	XXVII	Ashka.Shah	1
12057	XXVII	Ashka.Shah	0.95
12058	XXXXII	Jaweria	0.24
12059	XXVII	Ashka.Shah	0.6
12060	XXVII	Ashka.Shah	1
12061	XXVII	Ashka.Shah	0.85
12062	XXVII	Ashka.Shah	1
12063	XXXXVI	Uche	0.04
12064	XXVII	Ashka.Shah	0.75
12065	XXVII	Ashka.Shah	0.95
12067	XXVI	Ryan	0.7
12068	XXXXVII	Uche	0.4
12069	XXVI	Ryan	0.85
12071	XXVI	Ryan	0.75
12073	XXVI	Ryan	0.75
12074	XXVI	Ryan	0.5
12075	XXVI	Ryan	0.9
12076	XXVI	Ryan	0.4
12077	XXVI	Ryan	0.95
12080	XXVI	sadia	0.181818
12081	XXVI	sadia	0.25
12082	XXVI	sadia	0.181818
12083	XXVI	sadia	0.454545
12085	XXVI	sadia	0.75
12086	XXVI	sadia	0.636364
12087	XXVI	sadia	0.954545
12088	XXXXVI	Uche	0.4
12089	XXXXVII	Uche	0.12
12090	XXVI	Ashka.Shah	1
12092	XXVI	Ashka.Shah	0.7
12093	XXVI	Ashka.Shah	1
12094	XXVI	Ashka.Shah	1
12095	XXVI	Ashka.Shah	0.7
12096	XXVI	Ashka.Shah	1
12098	XXVI	Ashka.Shah	0.5
12099	XXXXVI	Uche	0.16
12100	XXVI	Ashka.Shah	1
12101	XXXVI	Jaweria	0.458333
12105	XXXXII	Jaweria	0.88
12106	XXXVI	Jaweria	0.4
12108	XXXVI	Jaweria	0.15
12109	XXXVI	Jaweria	0.75
12112	XXXXII	Jaweria	0
12113	XXXV	Uche	0.714286
12114	XXXXII	Jaweria	0.28
12115	XXXV	Uche	0.222222
12116	XXXV	Uche	0.185185
12117	XXXV	Uche	0.178571
12118	XXXV	Uche	0.111111
12121	XXXVIII	Uche	0.12
12123	XXXIV	Lily	0.390244
12125	XXXVIII	Uche	0.48
12127	XXXIV	Lily	0.888889
12128	XXXIV	Lily	0.470588
12129	XXXVIII	Uche	0.76
12131	XXXIV	Jaweria	0.9
12132	XXXIV	Jaweria	0.32
12133	XXXIV	Jaweria	0.769231
12134	XXXIV	Jaweria	0.266667
12135	XXXIV	Jaweria	0.833333
12137	XXXIV	Jaweria	0.538462
12138	XXXXII	Jaweria	0.24
12141	XXXIV	Jaweria	0.125
12142	XXXIV	Jaweria	0.346154
12145	XXXXVII	Wenpei	0.904762
12147	XXXV	Wenpei	1
12148	XXXXVI	Uche	0.16
12149	XXXXVII	Wenpei	0.826087
12152	XXXVIII	Uche	0.76
12154	XXXV	Wenpei	0.705882
12155	XXXVIII	Uche	0.192308
12156	XXXV	Wenpei	0.6
12157	XXXV	Wenpei	0.4
12158	XXXXVI	Uche	0.4
12159	XXXVI	Jaweria	0.230769
12160	XXXVI	Jaweria	0.84
12161	XXXVI	Jaweria	0.8
12162	XXXXVI	Uche	0.12
12163	XXXVI	Jaweria	0.28
12164	XXXVI	Jaweria	0.9
12165	XXXVI	Jaweria	0.517241
12168	XXXVI	Jaweria	0.78125
12169	XXXV	Uche	0.448276
12171	XXXV	Uche	0.172414
12174	XXXV	Uche	0.178571
12175	XXXXVI	Uche	0.12
12177	XXXV	Uche	0.137931
12178	XXXV	Uche	0.444444
12179	XXXV	Uche	0.433333
12182	XXXVII	Lily	0.727273
12183	XXXIV	Lily	1
12184	XXXXVI	Jaweria	1
12185	XXXIV	Lily	0.617647
12187	XXXXVI	Jaweria	0.761905
12189	XXXIV	Lily	0.6
12190	XXXXVII	Jaweria	0.333333
12192	XXIV	Jaweria	0.5
12193	XXIV	Jaweria	0.44
12197	XXIV	Jaweria	0.6
12199	XXXVII	Lily	0.8
12200	XXXXVII	Jaweria	0.695652
12201	XXXXVI	Jaweria	0.72
12202	XXIV	Jaweria	0.4
12203	XXIV	Jaweria	0.12
12207	XXXXVI	Jaweria	0
12211	XXXXVII	Jaweria	0.24
12213	XXXV	Wenpei	0.25
12215	XXXVII	Lily	0.185185
12216	XXXV	Wenpei	0.346154
12219	XXXV	Wenpei	0.285714
12221	XXXXVI	Jaweria	0
12222	XXXV	Wenpei	0.318182
12224	XXXXVII	Jaweria	0.84
12225	XXVIII	Lily	1
12227	XXVIII	Lily	0.708333
12228	XXXXII	Wenpei	0.909091
12231	XXVIII	Lily	0.555556
12232	XXXXVI	Jaweria	0.92
12233	XXXXII	Wenpei	0.861111
12234	XXVIII	Lily	0.96
12238	XXXVIII	Lily	0.741935
12239	XXXVIII	Lily	0.68
12240	XXXVIII	Lily	0.482759
12244	XXXXII	Wenpei	0.827586
12245	XXXVIII	Lily	0.454545
12246	XXXXII	Wenpei	0.864865
12247	XXXXII	Wenpei	0.625
12249	XXXVIII	Jaweria	0.92
12250	XXXVIII	Jaweria	0.8
12251	XXXVIII	Jaweria	1
12255	XXXXVII	Jaweria	0.304348
12256	XXXVIII	Jaweria	0.92
12261	XXXXIV	Uche	0.84
12263	XXXIX	Jaweria	0.111111
12266	XXXIX	Jaweria	0.12
12268	XXXIX	Jaweria	0.65
12272	XXXXIV	Uche	0.08
12273	XXXXIV	Uche	0.68
12277	XXXIX	Wenpei	0.24
12278	XXXIX	Wenpei	0.904762
12280	XXXIX	Uche	0.72
12281	XXXIX	Uche	0.64
12282	XXXIX	Uche	0.72
12284	XXXIX	Uche	0.4
12285	XXXIX	Uche	0.32
12286	XXXIX	Uche	0.807692
12287	XXXIX	Uche	0.461538
12289	XXXIX	Uche	0.24
12291	XXXXIV	Uche	0.92
12294	XXXIX	Lily	0.695652
12296	XXXIX	Lily	0.689655
12297	XXXXVI	Wenpei	0.954545
12298	XXXIX	Lily	0.758621
12299	XXXXVII	Jaweria	0.75
12300	XXXIX	Jaweria	0.952381
12301	XXXIX	Jaweria	1
12302	XXXXIV	Uche	0.84
12303	XXXIX	Jaweria	0.85
12305	XXXIX	Jaweria	0.647059
12306	XXXXIV	Uche	0.56
12308	XXXIX	Jaweria	0.481481
12309	XXXXIV	Uche	0.52
12312	XXXIX	Wenpei	0.727273
12313	XXXXIV	Uche	0.52
12314	XXXIX	Wenpei	1
12316	XXXIX	Wenpei	0.809524
12317	XXXXIV	Uche	0.36
12318	XXXXIV	Uche	0.36
12319	XXXIX	Wenpei	0.913043
12321	XXXX	Uche	0.76
12322	XXXX	Uche	0.84
12323	XXXX	Uche	0.238095
12324	XXXX	Uche	0.875
12325	XXXX	Uche	0.44
12327	XXXX	Uche	0.2
12329	XXXX	Uche	0.48
12330	XXXXIV	Uche	0.4
12331	XXXX	Uche	0
12332	XXXXIV	Uche	0.04
12334	XXXX	Lily	0.870968
12335	XXXX	Lily	0.852941
12339	XXXXIII	Lily	0.958333
12344	XXXXIII	Lily	1
12345	XXXX	Jaweria	0.56
12346	XXXX	Jaweria	0.84
12347	XXXX	Jaweria	0.56
12348	XXXX	Jaweria	0.6
12349	XXXX	Jaweria	0.72
12351	XXXXIII	Lily	0.214286
12354	XXXX	Wenpei	0.6
12355	XXXXIII	Lily	0.925926
12356	XXXX	Jaweria	0.55
12357	XXXXIII	Lily	0.76
12359	XXXX	Jaweria	0.4
12362	XXXX	Jaweria	0.08
12363	XXXX	Wenpei	1
12366	XXXX	Wenpei	0.966667
12368	XXXX	Wenpei	0.806452
12369	XXXX	Wenpei	0.540541
12372	XXXXIII	Lily	0.961538
12377	XXXXIII	Lily	0.84
12386	XXXX	Lily	0.735294
12388	XXXXIII	Jaweria	0.48
12389	XXXXIII	Jaweria	1
12390	XXXXIII	Jaweria	0.84
12391	XXXXIII	Jaweria	0.956522
12395	XXXXIII	Jaweria	0.96
S1 Data. Proportion atrophy for 3 day-old F1 females. For each sampled RIL, the strain number (matRIL), experimental block, student experimenter and proportion atrophy are provided.
