# Supplementary material for: QTL mapping of natural variation reveals that the developmental regulator bruno reduces tolerance to P-element transposition in the Drosophila female germline
Source: PLoS Biol. 2018 Oct 30;16(10):e2006040. doi: 10.1371/journal.pbio.2006040 (PMC6207299; doi:10.1371/journal.pbio.2006040)
Supplement: S2 Data — For each sampled RIL, the strain number (matRIL), experimental block, student experimenter, and proportion atrophy are provided. F1, filial 1; matRIL, maternal recombinant inbred line; RIL, recombinant inbred line. (XLSX) [file pbio.2006040.s002.xlsx]

## Sheet: LB.props.2.13.18.csv
matRIL	Block	Experimenter	Atrophy
11002	XIX	Jaweria	0.461538
11003	XIX	Jaweria	0.48
11004	XIX	Jaweria	0.75
11005	XIX	Jaweria	0.954545
11008	XIX	Jaweria	0.925926
11009	XXXIV	Uche	0.16
11011	XIX	Jaweria	0.678571
11012	XIX	Jaweria	0.785714
11013	XIX	Jaweria	0.84
11014	XIX	Jaweria	0.96
11015	XIX	Jaweria	0.222222
11016	XIX	Jaweria	1
11017	XIX	Jaweria	0.846154
11020	XXXIV	Uche	0.56
11021	XXXVI	Uche	0.2
11022	XXXVI	Uche	0.521739
11023	XXXVI	Uche	0.12
11025	XXXVI	Uche	0.56
11026	XXXIV	Uche	0.56
11028	XX	Jaweria	0.5
11030	XX	Jaweria	0.433333
11031	XX	Jaweria	0.423077
11032	XXXIV	Uche	0.44
11033	XX	Jaweria	0.961538
11034	XXXVI	Uche	0.08
11037	XXXVI	Uche	0.92
11039	XX	Jaweria	0.423077
11041	XXXVI	Uche	0.28
11042	XX	Jaweria	0.5
11043	XX	Jaweria	0.25
11044	XX	Jaweria	0.46875
11045	XX	Jaweria	0.55
11047	XX	Jaweria	0.25
11048	XX	Jaweria	0.851852
11049	XX	Jaweria	0.857143
11050	XXXVI	Uche	0.48
11051	XX	Jaweria	0.85
11052	XX	Jaweria	0.7
11054	XXXVI	Uche	0
11055	XX	Jaweria	0.5
11057	XX	Jaweria	0.96875
11058	XX	Jaweria	0.666667
11060	XX	Jaweria	0.678571
11062	XX	Jaweria	0.8
11063	XXXVI	Jaweria	0
11064	XX	Jaweria	0.76
11065	XX	Jaweria	0.896552
11066	XX	Jaweria	0.85
11067	XX	Jaweria	0.642857
11070	XX	Jaweria	0.192308
11073	XXI	Wenpei	0.730769
11074	XXI	Wenpei	0.758621
11078	XXI	Wenpei	0.807692
11079	XXXVI	Jaweria	0.714286
11080	XXXVI	Jaweria	0.1
11085	XXIX	Uche	0.44
11088	XXI	Wenpei	0.153846
11090	XXI	Wenpei	0.814815
11091	XXI	Wenpei	0.692308
11094	XXI	Wenpei	0.793103
11095	XXXVI	Jaweria	0
11097	XX	Lily	0.047619
11099	XXXIV	Uche	0.28
11100	XX	Lily	0.18
11100	XXXIV	Uche	0.18
11101	XXXVI	Wenpei	1
11102	XX	Lily	0.48
11106	XX	Lily	0.86
11106	XXXIV	Uche	0.86
11110	XX	Lily	0.64
11111	XX	Lily	0.92
11113	XX	Lily	0.56
11116	XX	Lily	0.6
11117	XXIX	Uche	0.56
11118	XX	Lily	0.0869565
11119	XX	Lily	0.2
11120	XXXVII	Uche	0.92
11121	XXXVII	Uche	0.72
11122	XXIX	Uche	0.08
11123	XX	Lily	0
11124	XXIX	Uche	0.56
11125	XX	Lily	0.08
11126	XXXIV	Uche	0.84
11127	XXXIV	Uche	0.08
11128	XXXVII	Uche	0.36
11135	XXXIV	Uche	0
11140	XX	Uche	0.111111
11141	XXXIV	Uche	0.6
11142	XX	Uche	0.785714
11144	XXI	Uche	0.888889
11145	XXI	Uche	0.346154
11146	XXI	Uche	0.807692
11147	XXXVII	Uche	0.48
11148	XXI	Uche	0.676471
11149	XXI	Uche	0.461538
11150	XXI	Uche	0.71875
11151	XXI	Uche	0.481481
11155	XXI	Uche	0.884615
11156	XXI	Uche	0.928571
11157	XXI	Uche	0.851852
11158	XXI	Uche	0.259259
11159	XXI	Uche	0.290323
11160	XXI	Uche	0.615385
11161	XXI	Uche	0.703704
11163	XXI	Uche	0.107143
11164	XXXVII	Uche	0.28
11166	XXI	Uche	0.851852
11167	XXIX	Uche	0.36
11168	XXI	Lily	0.8
11169	XXI	Lily	1
11170	XXI	Lily	0.88
11171	XXI	Lily	0.44
11172	XXIX	Lily	0.814815
11173	XXI	Lily	0.909091
11174	XXXVII	Uche	0.28
11175	XXI	Lily	0.8
11176	XXI	Lily	0.32
11178	XXI	Lily	0.92
11179	XXI	Lily	1
11181	XXI	Lily	1
11182	XXI	Lily	0.5
11183	XXI	Lily	0.84
11184	XXXVII	Jaweria	0.85
11185	XXI	Lily	0.92
11186	XXI	Lily	0.92
11187	XXI	Lily	0.72
11189	XXI	Lily	0.76
11191	XXII	Wenpei	0.730769
11192	XXII	Wenpei	0.903226
11193	XXII	Wenpei	0.209302
11194	XXII	Wenpei	0.923077
11195	XXII	Wenpei	0.8
11196	XXII	Wenpei	0.96
11197	XXII	Wenpei	0.92
11199	XXIX	Lily	0.903226
11200	XXII	Wenpei	0.857143
11203	XXIII	Jaweria	0.461538
11204	XXIII	Jaweria	0.2
11205	XXXVII	Jaweria	1
11207	XXIII	Jaweria	0.84375
11208	XXIII	Jaweria	0.241379
11210	XXIII	Jaweria	0.6
11211	XXIII	Jaweria	0.1
11214	XXIII	Jaweria	0.344828
11215	XXXVII	Jaweria	0.35
11216	XXIII	Wenpei	0.468085
11217	XXIII	Wenpei	0.369565
11219	XXIII	Wenpei	0.34375
11221	XXIII	Wenpei	0.36
11222	XXIII	Wenpei	0.291667
11223	XXIX	Lily	0.730769
11224	XXXIV	Uche	0.32
11225	XXXVII	Jaweria	1
11231	XXIII	Wesley	1
11232	XXIII	Wesley	0.7
11233	XXIII	Wesley	0.756757
11234	XXXVII	Jaweria	0.85
11235	XXIII	Wesley	0.488372
11236	XXI	Lily	0.76
11237	XXI	Lily	0.88
11238	XXI	Lily	0.4
11240	XXI	Lily	0.84
11241	XXI	Lily	1
11243	XXI	Lily	0.24
11244	XXI	Lily	0.72
11245	XXI	Lily	0.6
11247	XXI	Lily	0.56
11248	XXI	Lily	0.5
11249	XXXVII	Wenpei	0.952381
11251	XXXVII	Wenpei	0.1
11253	XXXVII	Wenpei	0.863636
11255	XXII	Lily	0.48
11258	XXII	Lily	0.0909091
11259	XXII	Lily	1
11260	XXXVII	Wenpei	0.666667
11264	XXII	Lily	0.52
11266	XXII	Uche	0.8
11268	XXII	Uche	0.576923
11269	XXIX	Jaweria	1
11270	XXII	Uche	0.24
11272	XXII	Uche	0.241379
11274	XXII	Uche	0.346154
11275	XXXIV	Uche	0.12
11279	XXII	Uche	0.827586
11280	XXII	Uche	0.807692
11281	XXII	Uche	0.481481
11282	XXIX	Jaweria	0.96
11283	XXII	Uche	0.615385
11284	XXII	Uche	0.6
11285	XXII	Uche	0.333333
11286	XXII	Uche	0.615385
11288	XXII	Uche	0.814815
11290	XXII	Uche	0.923077
11291	XXIX	Jaweria	0.92
11292	XXII	Wenpei	0.96875
11293	XXII	Wenpei	0.805556
11294	XXII	Wenpei	0.962963
11295	XXII	Wenpei	0.83871
11296	XXII	Wenpei	0.964286
11297	XXII	Wenpei	0.214286
11299	XXII	Wenpei	0.78125
11300	XXII	Wenpei	0.264706
11301	XXII	Wenpei	0.323529
11302	XXII	Jaweria	0.964286
11304	XXII	Jaweria	0.121212
11305	XXII	Jaweria	0.913043
11307	XXII	Jaweria	0.285714
11308	XXII	Jaweria	0.59375
11309	XXII	Jaweria	0.529412
11310	XXII	Jaweria	0.515152
11311	XXII	Jaweria	0.3125
11312	XXII	Jaweria	0.25
11313	XXII	Jaweria	0.740741
11314	XXII	Jaweria	0.566667
11315	XXII	Jaweria	1
11316	XXII	Jaweria	0.5
11317	XXII	Jaweria	0.633333
11319	XXII	Jaweria	0.888889
11320	XXII	Jaweria	0.714286
11322	XXII	Jaweria	0.965517
11324	XXII	Jaweria	0.375
11327	XXII	Jaweria	0.24
11328	XXII	Jaweria	1
11330	XXII	Jaweria	0.647059
11335	XXII	Jaweria	0.206897
11336	XXII	Jaweria	0.185185
11337	XXII	Jaweria	0.821429
11338	XXII	Uche	0.92
11339	XXII	Uche	1
11340	XXII	Uche	1
11342	XXII	Uche	0.703704
11343	XXII	Uche	1
11345	XXII	Uche	0.444444
11346	XXII	Uche	1
11347	XXII	Uche	0.888889
11349	XXII	Uche	0.346154
11364	XXIV	Uche	0.916667
11372	XXIX	Jaweria	1
11373	XXIX	Jaweria	0.8
11374	XXIX	Jaweria	0.48
11376	XXIX	Wenpei	0.628571
11378	XXIX	Wenpei	0.921053
11379	XXIX	Wenpei	0.84
11381	XXIX	Wenpei	0.708333
11382	XXIX	Wenpei	1
11388	XXIX	Wenpei	0.84
11391	XXIX	Wenpei	0.954545
11392	XXIV	Uche	0.214286
11394	XXIX	Wenpei	0.92
11396	XXIV	Uche	0.6875
11399	XXXIV	Lily	0.92
11400	XXIV	Lily	0.333333
11401	XXIV	Lily	1
11402	XXIV	Lily	0.46875
11403	XXIV	Lily	0.961538
11404	XXIV	Lily	0.892857
11405	XXIV	Lily	0.694444
11406	XXIV	Lily	0.818182
11407	XXIV	Lily	0.375
11409	XXXIV	Lily	0.96875
11410	XXIV	Jaweria	0.3
11411	XXIV	Jaweria	0.12
11412	XXIV	Jaweria	0
11413	XXIV	Jaweria	0.72
11414	XXIV	Jaweria	0.1
11415	XXIV	Jaweria	0.733333
11416	XXIV	Jaweria	0.333333
11420	XXIV	Jaweria	0.259259
11421	XXIV	Jaweria	0.0333333
11424	XXIV	Wenpei	0.689655
11425	XXIV	Wenpei	0.314286
11426	XXIX	Uche	0.48
11429	XXIV	Wenpei	0.148148
11431	XXIV	Wenpei	0.785714
11432	XXIV	Wenpei	0.363636
11433	XXIX	Uche	0.4
11434	XXIV	Wenpei	0.761905
11435	XXIV	Wenpei	0.318182
11436	XXXIV	Lily	1
11437	XXV	Wesley	1
11439	XXXIV	Lily	0.862069
11442	XXXIV	Lily	0.789474
11444	XXV	Wesley	1
11446	XXXIV	Lily	0.380952
11447	XXXIV	Lily	0.235294
11448	XXV	Wesley	0.75
11451	XXIX	Uche	0.48
11452	XXIX	Uche	0.2
11453	XXV	Uche	0.96
11454	XXIX	Uche	0.36
11456	XXIX	Uche	0.44
11457	XXXIV	Lily	0.962963
11458	XXV	Uche	0.52
11459	XXIX	Uche	0.52
11460	XXV	Lily	0.925926
11461	XXV	Lily	0.576923
11463	XXV	Lily	0.869565
11464	XXV	Lily	0.944444
11466	XXV	Lily	0.735294
11469	XXXIV	Lily	0.923077
11471	XXV	Jaweria	0.310345
11472	XXV	Jaweria	0.5
11473	XXV	Jaweria	0.2
11474	XXV	Jaweria	0.304348
11475	XXV	Jaweria	0.28
11476	XXV	Jaweria	0.8
11477	XXV	Jaweria	0.0740741
11478	XXV	Jaweria	0.76
11479	XXV	Jaweria	0.12
11481	XXV	Wenpei	0.392857
11482	XXXIV	Lily	0.25
11483	XXV	Wenpei	0.666667
11484	XXV	Wenpei	0.974359
11490	XXV	Wenpei	0.807692
12001	XIX	Uche	0.16
12002	XIX	Uche	1
12003	XIX	Uche	0.230769
12005	XIX	Uche	0.392857
12007	XXXVIII	Uche	0.24
12008	XXIX	Lily	0.809524
12009	XXXIV	Lily	0.230769
12011	XIX	Uche	0.76
12013	XIX	Uche	0.208333
12014	XXXVIII	Uche	1
12015	XIX	Uche	0.205882
12016	XIX	Uche	0.655172
12017	XXXIV	Lily	0.214286
12018	XIX	Uche	0.2
12019	XIX	Uche	0.633333
12020	XXXVIII	Uche	0
12021	XIX	Uche	0.571429
12022	XXXVIII	Uche	0.56
12023	XIX	Uche	0.72
12026	XIX	Uche	0.4
12030	XXXVIII	Uche	0.24
12031	XXXVIII	Uche	0.04
12033	XXXVIII	Uche	0.4
12035	XIX	Lily	0.166667
12036	XIX	Lily	0.28
12037	XIX	Lily	0.96
12038	XIX	Lily	0.64
12039	XIX	Lily	0.24
12040	XXXVIII	Uche	0.16
12041	XIX	Lily	0.64
12042	XIX	Lily	1
12043	XIX	Lily	0.88
12044	XIX	Lily	0.12
12045	XIX	Lily	0.48
12046	XIX	Lily	0.4
12052	XXXVIII	Jaweria	0.173913
12053	XXIX	Lily	0.707317
12054	XIX	Lily	0.68
12056	XIX	Lily	0.56
12057	XIX	Lily	0.708333
12058	XIX	Lily	0
12060	XXXIII	Jaweria	0.75
12062	XIX	Wenpei	0.740741
12063	XXXVIII	Jaweria	0
12064	XXIX	Lily	0.136364
12069	XXXIII	Jaweria	0.72
12070	XXXVIII	Uche	0.424242
12070	XXXVIII	Jaweria	0.424242
12071	XXXIII	Jaweria	0.6
12073	XIX	Wenpei	0.689655
12074	XXXIII	Jaweria	0.1
12075	XXXIII	Jaweria	0.8
12080	XIX	Jaweria	0.52381
12081	XIX	Jaweria	0.0769231
12082	XXX	Wenpei	0.586207
12083	XIX	Jaweria	0.36
12085	XIX	Jaweria	0.68
12086	XXXIII	Jaweria	0.44
12087	XXXIII	Jaweria	0.7
12088	XXXVIII	Jaweria	0.8
12090	XIX	Jaweria	0.178571
12092	XXXIII	Jaweria	0.24
12093	XXXVIII	Jaweria	0.04
12094	XIX	Jaweria	0.866667
12095	XXXIII	Jaweria	0
12096	XXXIII	Jaweria	0
12100	XIX	Jaweria	0.461538
12101	XXV	Wesley	0.657143
12102	XXXIII	Jaweria	0.6
12103	XXXIII	Jaweria	0.304348
12105	XXV	Wesley	0.9
12108	XXV	Wesley	0.826087
12109	XXV	Wesley	0.65625
12112	XXX	Wenpei	0.863636
12113	XXVI	Uche	0.64
12114	XXVI	Uche	0.615385
12115	XXVI	Uche	0.333333
12117	XXVI	Uche	0.777778
12118	XXVI	Uche	0.708333
12120	XXXIV	Wenpei	0.913043
12121	XXXIV	Wenpei	0.875
12123	XXVI	Lily	0.558824
12125	XXVI	Lily	0.878049
12128	XXVI	Lily	0.268293
12129	XXVI	Lily	0.964286
12131	XXVI	Jaweria	0.4
12132	XXVI	Jaweria	0.45
12133	XXVI	Jaweria	0.8
12134	XXVI	Jaweria	0.230769
12135	XXVI	Jaweria	0.615385
12136	XXXIV	Wenpei	0.645161
12137	XXVI	Jaweria	0.65
12138	XXVI	Jaweria	0
12141	XXVI	Jaweria	0.1
12142	XXX	Wenpei	0.740741
12148	XXXVIII	Jaweria	0.15
12150	XXXVIII	Jaweria	0.45
12152	XXX	Wenpei	0.653846
12154	XXVI	Wenpei	0.791667
12155	XXVI	Wenpei	0.791667
12156	XXVI	Wenpei	0.657143
12157	XXVI	Wenpei	0.857143
12159	XXVIII	Wenpei	0.533333
12160	XXVIII	Wenpei	0.652174
12161	XXVIII	Wenpei	0.655172
12162	XXXVIII	Jaweria	0.310345
12165	XXVIII	Wenpei	0.727273
12167	XXXIV	Wenpei	0.791667
12178	XXXV	Uche	0.68
12181	XXVII	Jaweria	0.48
12182	XXVII	Jaweria	0.363636
12183	XXVII	Jaweria	0.692308
12184	XXXVIII	Wenpei	0.952381
12188	XXXV	Uche	0.4
12193	XXVII	Jaweria	0.12
12195	XXXVIII	Wenpei	0.85
12197	XXVII	Jaweria	0.24
12199	XXVII	Jaweria	0.454545
12202	XXVII	Jaweria	0.2
12203	XXVII	Jaweria	0.2
12215	XXXV	Uche	0.24
12222	XXXV	Uche	0
12224	XXVII	Uche	0.576923
12225	XXVII	Uche	0.769231
12227	XXVII	Uche	0.16
12228	XXVII	Uche	1
12230	XXXV	Uche	0.28
12231	XXVII	Uche	0.08
12232	XXVII	Uche	0.269231
12233	XXVII	Uche	0.36
12234	XXVII	Uche	0.24
12236	XXXI	Uche	0.72
12238	XXXI	Uche	0.24
12239	XXXI	Uche	0.4
12240	XXXI	Uche	0.52
12243	XXXI	Uche	0.269231
12244	XXXI	Uche	0.230769
12245	XXXI	Uche	0.307692
12246	XXXI	Uche	0.576923
12247	XXXI	Uche	0.16
12249	XXXII	Lily	0.333333
12250	XXXII	Lily	0.296296
12252	XXXII	Lily	0.333333
12256	XXXII	Lily	0.423077
12261	XXXII	Jaweria	1
12266	XXXII	Jaweria	0.8
12268	XXXII	Jaweria	1
12273	XXXIII	Wenpei	0.714286
12277	XXXII	Jaweria	0.2
12278	XXXII	Jaweria	0.24
12285	XXXIII	Jaweria	0
12289	XXXIII	Jaweria	0.92
12291	XXXIII	Jaweria	0.8
12296	XXXIII	Jaweria	0.85
12298	XXXIII	Jaweria	0.3
12301	XXXIII	Lily	0.784314
12302	XXXIII	Lily	0.518519
12305	XXXIII	Lily	0.612903
12309	XXXIII	Lily	0.36
12312	XXXIII	Lily	0.533333
12313	XXXIII	Lily	0.875
12314	XXXIII	Lily	0.690909
12316	XXXIII	Lily	0.212121
12323	XXXIII	Uche	0.68
12324	XXXIII	Uche	0.76
12325	XXXIII	Uche	0.36
12327	XXXIII	Uche	0.6
12329	XXXIII	Uche	0.16
12330	XXXIII	Uche	0.36
12331	XXXIII	Uche	0.08
12332	XXXIII	Uche	0.08
12334	XXXIII	Uche	0.272727
12334	XXXIII	Jaweria	0.272727
12335	XXXIII	Uche	0.52
12341	XXXIII	Uche	0.44
12366	XXXIV	Jaweria	0.96
12370	XXXIV	Jaweria	0.8
12372	XXXIV	Jaweria	0.84
12378	XXXV	Wenpei	0.85
12383	XXXIV	Jaweria	0.26087
12391	XXXV	Wenpei	0.931034
12395	XXXV	Wenpei	0.952381
S2 data. Proportion atrophy for 21 day-old F1 females. For each sampled RIL, the strain number (matRIL), experimental block, student experimenter and proportion atrophy are provided.
