# Supplementary material for: QTL mapping of natural variation reveals that the developmental regulator bruno reduces tolerance to P-element transposition in the Drosophila female germline
Source: PLoS Biol. 2018 Oct 30;16(10):e2006040. doi: 10.1371/journal.pbio.2006040 (PMC6207299; doi:10.1371/journal.pbio.2006040)
Supplement: S3 Data — For each sampled RIL, the strain number (matRIL), experimental block, student experimenter, and residual are provided. matRIL, maternal recombinant inbred line; QTL, quantitative trait locus; RIL, recombinant inbred line. (XLSX) [file pbio.2006040.s003.xlsx]

## Sheet: conc.res.2.13.18.txt
matRIL	Block	Experimenter	res
11002	XIX	Jaweria	-0.134759
11003	XIX	Jaweria	-0.116264
11004	XIX	Jaweria	0.16554
11005	XIX	Jaweria	0.474289
11008	XIX	Jaweria	0.413496
11009	XXXIV	Uche	-0.340575
11011	XIX	Jaweria	0.0863446
11012	XIX	Jaweria	0.207864
11013	XIX	Jaweria	0.277622
11014	XIX	Jaweria	0.487781
11015	XIX	Jaweria	-0.390775
11016	XIX	Jaweria	0.689139
11017	XIX	Jaweria	0.286082
11020	XXXIV	Uche	0.0934514
11021	XXXVI	Uche	-0.202662
11022	XXXVI	Uche	0.140835
11023	XXXVI	Uche	-0.312568
11025	XXXVI	Uche	0.179234
11026	XXXIV	Uche	0.0934514
11028	XX	Jaweria	-0.0487838
11030	XX	Jaweria	-0.11565
11031	XX	Jaweria	-0.126014
11032	XXXIV	Uche	-0.0268385
11033	XX	Jaweria	0.539219
11034	XXXVI	Uche	-0.379553
11037	XXXVI	Uche	0.617731
11039	XX	Jaweria	-0.126014
11041	XXXVI	Uche	-0.10871
11042	XX	Jaweria	-0.0487838
11043	XX	Jaweria	-0.310583
11044	XX	Jaweria	-0.0800542
11045	XX	Jaweria	0.00129991
11047	XX	Jaweria	-0.310583
11048	XX	Jaweria	0.341515
11049	XX	Jaweria	0.349018
11050	XXXVI	Uche	0.0990837
11051	XX	Jaweria	0.338915
11052	XX	Jaweria	0.156975
11054	XXXVI	Uche	-0.666309
11055	XX	Jaweria	-0.0487838
11057	XX	Jaweria	0.558904
11058	XX	Jaweria	0.121135
11060	XX	Jaweria	0.13382
11062	XX	Jaweria	0.272967
11063	XXXVI	Jaweria	-0.786516
11064	XX	Jaweria	0.224642
11065	XX	Jaweria	0.40916
11066	XX	Jaweria	0.338915
11067	XX	Jaweria	0.096092
11070	XX	Jaweria	-0.380221
11073	XXI	Wenpei	-0.0481092
11074	XXI	Wenpei	-0.0161613
11078	XXI	Wenpei	0.0434634
11079	XXXVI	Jaweria	0.220338
11080	XXXVI	Jaweria	-0.464765
11085	XXIX	Uche	-0.0789562
11088	XXI	Wenpei	-0.670315
11090	XXI	Wenpei	0.0525647
11091	XXI	Wenpei	-0.090578
11094	XXI	Wenpei	0.0252109
11095	XXXVI	Jaweria	-0.786516
11097	XX	Lily	-0.625446
11099	XXXIV	Uche	-0.194493
11100	XX	Lily	-0.407285
11100	XXXIV	Uche	-0.313943
11101	XXXVI	Wenpei	0.71289
11102	XX	Lily	-0.0800415
11106	XX	Lily	0.341865
11106	XXXIV	Uche	0.435208
11110	XX	Lily	0.0818609
11111	XX	Lily	0.438605
11113	XX	Lily	0.000108778
11116	XX	Lily	0.0406428
11117	XXIX	Uche	0.0413336
11118	XX	Lily	-0.5461
11119	XX	Lily	-0.381787
11120	XXXVII	Uche	0.461114
11121	XXXVII	Uche	0.190272
11122	XXIX	Uche	-0.517453
11123	XX	Lily	-0.845434
11124	XXIX	Uche	0.0413336
11125	XX	Lily	-0.558678
11126	XXXIV	Uche	0.407188
11127	XXXIV	Uche	-0.465335
11128	XXXVII	Uche	-0.179424
11135	XXXIV	Uche	-0.752092
11140	XX	Uche	-0.374139
11141	XXXIV	Uche	0.133985
11142	XX	Uche	0.375545
11144	XXI	Uche	0.349185
11145	XXI	Uche	-0.252759
11146	XXI	Uche	0.235061
11147	XXXVII	Uche	-0.0575328
11148	XXI	Uche	0.0839805
11149	XXI	Uche	-0.134875
11150	XXI	Uche	0.130032
11151	XXI	Uche	-0.114899
11155	XXI	Uche	0.342442
11156	XXI	Uche	0.418473
11157	XXI	Uche	0.293923
11158	XXI	Uche	-0.347548
11159	XXI	Uche	-0.312743
11160	XXI	Uche	0.0200582
11161	XXI	Uche	0.113431
11163	XXI	Uche	-0.548301
11164	XXXVII	Uche	-0.265327
11166	XXI	Uche	0.293923
11167	XXIX	Uche	-0.160708
11168	XXI	Lily	0.0939159
11169	XXI	Lily	0.557564
11170	XXI	Lily	0.203822
11171	XXI	Lily	-0.28798
11172	XXIX	Lily	0.190268
11173	XXI	Lily	0.251286
11174	XXXVII	Uche	-0.265327
11175	XXI	Lily	0.0939159
11176	XXI	Lily	-0.411969
11178	XXI	Lily	0.270807
11179	XXI	Lily	0.557564
11181	XXI	Lily	0.557564
11182	XXI	Lily	-0.227835
11183	XXI	Lily	0.146047
11184	XXXVII	Jaweria	0.229965
11185	XXI	Lily	0.270807
11186	XXI	Lily	0.270807
11187	XXI	Lily	-3.53117e-05
11189	XXI	Lily	0.0455908
11191	XXII	Wenpei	-0.0270852
11192	XXII	Wenpei	0.202114
11193	XXII	Wenpei	-0.577171
11194	XXII	Wenpei	0.237414
11195	XXII	Wenpei	0.054801
11196	XXII	Wenpei	0.317091
11197	XXII	Wenpei	0.231692
11199	XXIX	Lily	0.318793
11200	XXII	Wenpei	0.130852
11203	XXIII	Jaweria	-0.013807
11204	XXIII	Jaweria	-0.297058
11205	XXXVII	Jaweria	0.627664
11207	XXIII	Jaweria	0.403713
11208	XXIII	Jaweria	-0.24712
11210	XXIII	Jaweria	0.125372
11211	XXIII	Jaweria	-0.438955
11214	XXIII	Jaweria	-0.133085
11215	XXXVII	Jaweria	-0.31008
11216	XXIII	Wenpei	-0.0786353
11217	XXIII	Wenpei	-0.17866
11219	XXIII	Wenpei	-0.205611
11221	XXIII	Wenpei	-0.188596
11222	XXIII	Wenpei	-0.261586
11223	XXIX	Lily	0.0895942
11224	XXXIV	Uche	-0.150827
11225	XXXVII	Jaweria	0.627664
11231	XXIII	Wesley	0.557222
11232	XXIII	Wesley	-0.0224181
11233	XXIII	Wesley	0.0414607
11234	XXXVII	Jaweria	0.229965
11235	XXIII	Wesley	-0.239806
11236	XXI	Lily	0.0455908
11237	XXI	Lily	0.203822
11238	XXI	Lily	-0.328514
11240	XXI	Lily	0.146047
11241	XXI	Lily	0.557564
11243	XXI	Lily	-0.50126
11244	XXI	Lily	-3.53117e-05
11245	XXI	Lily	-0.127156
11247	XXI	Lily	-0.16769
11248	XXI	Lily	-0.227835
11249	XXXVII	Wenpei	0.336285
11251	XXXVII	Wenpei	-0.692773
11253	XXXVII	Wenpei	0.178045
11255	XXII	Lily	-0.226816
11258	XXII	Lily	-0.685931
11259	XXII	Lily	0.578587
11260	XXXVII	Wenpei	-0.0592067
11264	XXII	Lily	-0.186805
11266	XXII	Uche	0.246399
11268	XXII	Uche	0.00187793
11269	XXIX	Jaweria	0.64638
11270	XXII	Uche	-0.348777
11272	XXII	Uche	-0.347164
11274	XXII	Uche	-0.231735
11275	XXXIV	Uche	-0.39835
11279	XXII	Uche	0.281854
11280	XXII	Uche	0.256085
11281	XXII	Uche	-0.0938746
11282	XXIX	Jaweria	0.445022
11283	XXII	Uche	0.0410822
11284	XXII	Uche	0.0253271
11285	XXII	Uche	-0.24527
11286	XXII	Uche	0.0410822
11288	XXII	Uche	0.265186
11290	XXII	Uche	0.429011
11291	XXIX	Jaweria	0.359624
11292	XXII	Wenpei	0.340738
11293	XXII	Wenpei	0.0617822
11294	XXII	Wenpei	0.32479
11295	XXII	Wenpei	0.105175
11296	XXII	Wenpei	0.328323
11297	XXII	Wenpei	-0.571072
11299	XXII	Wenpei	0.0317536
11300	XXII	Wenpei	-0.511928
11301	XXII	Wenpei	-0.447306
11302	XXII	Jaweria	0.399714
11304	XXII	Jaweria	-0.625354
11305	XXII	Jaweria	0.290506
11307	XXII	Jaweria	-0.417014
11308	XXII	Jaweria	-0.10125
11309	XXII	Jaweria	-0.16613
11310	XXII	Jaweria	-0.180404
11311	XXII	Jaweria	-0.387757
11312	XXII	Jaweria	-0.457358
11313	XXII	Jaweria	0.0556138
11314	XXII	Jaweria	-0.128693
11315	XXII	Jaweria	0.58984
11316	XXII	Jaweria	-0.195558
11317	XXII	Jaweria	-0.0605919
11319	XXII	Jaweria	0.250003
11320	XXII	Jaweria	0.0258972
11322	XXII	Jaweria	0.40306
11324	XXII	Jaweria	-0.321898
11327	XXII	Jaweria	-0.468984
11328	XXII	Jaweria	0.58984
11330	XXII	Jaweria	-0.0462922
11335	XXII	Jaweria	-0.508743
11336	XXII	Jaweria	-0.536097
11337	XXII	Jaweria	0.153553
11338	XXII	Uche	0.42329
11339	XXII	Uche	0.710046
11340	XXII	Uche	0.710046
11342	XXII	Uche	0.134455
11343	XXII	Uche	0.710046
11345	XXII	Uche	-0.131022
11346	XXII	Uche	0.710046
11347	XXII	Uche	0.370209
11349	XXII	Uche	-0.231735
11364	XXIV	Uche	0.622038
11372	XXIX	Jaweria	0.64638
11373	XXIX	Jaweria	0.182733
11374	XXIX	Jaweria	-0.159023
11376	XXIX	Wenpei	-0.0803768
11378	XXIX	Wenpei	0.290178
11379	XXIX	Wenpei	0.163472
11381	XXIX	Wenpei	0.00447871
11382	XXIX	Wenpei	0.574989
11388	XXIX	Wenpei	0.163472
11391	XXIX	Wenpei	0.360139
11392	XXIV	Uche	-0.17464
11394	XXIX	Wenpei	0.288233
11396	XXIV	Uche	0.321681
11399	XXXIV	Lily	0.400489
11400	XXIV	Lily	-0.171894
11401	XXIV	Lily	0.783422
11402	XXIV	Lily	-0.0332462
11403	XXIV	Lily	0.586027
11404	XXIV	Lily	0.449949
11405	XXIV	Lily	0.197737
11406	XXIV	Lily	0.342912
11407	XXIV	Lily	-0.128316
11409	XXXIV	Lily	0.509535
11410	XXIV	Jaweria	-0.196482
11411	XXIV	Jaweria	-0.42238
11412	XXIV	Jaweria	-0.776122
11413	XXIV	Jaweria	0.237076
11414	XXIV	Jaweria	-0.454371
11415	XXIV	Jaweria	0.252036
11416	XXIV	Jaweria	-0.160642
11420	XXIV	Jaweria	-0.241896
11421	XXIV	Jaweria	-0.592518
11424	XXIV	Wenpei	0.132411
11425	XXIV	Wenpei	-0.252388
11426	XXIX	Uche	-0.0388166
11429	XXIV	Wenpei	-0.452413
11431	XXIV	Wenpei	0.242008
11432	XXIV	Wenpei	-0.200228
11433	XXIX	Uche	-0.11949
11434	XXIV	Wenpei	0.213544
11435	XXIV	Wenpei	-0.248199
11436	XXXIV	Lily	0.687246
11437	XXV	Wesley	0.394133
11439	XXXIV	Lily	0.306739
11442	XXXIV	Lily	0.210566
11444	XXV	Wesley	0.394133
11446	XXXIV	Lily	-0.218354
11447	XXXIV	Lily	-0.377106
11448	XXV	Wesley	-0.129466
11451	XXIX	Uche	-0.0388166
11452	XXIX	Uche	-0.340562
11453	XXV	Uche	0.565851
11454	XXIX	Uche	-0.160708
11456	XXIX	Uche	-0.0789562
11457	XXXIV	Lily	0.493588
11458	XXV	Uche	0.00181579
11459	XXIX	Uche	0.00119403
11460	XXV	Lily	0.360107
11461	XXV	Lily	-0.0724186
11463	XXV	Lily	0.266241
11464	XXV	Lily	0.397809
11466	XXV	Lily	0.0953303
11469	XXXIV	Lily	0.406211
11471	XXV	Jaweria	-0.332921
11472	XXV	Jaweria	-0.138396
11473	XXV	Jaweria	-0.460147
11474	XXV	Jaweria	-0.33942
11475	XXV	Jaweria	-0.366195
11476	XXV	Jaweria	0.183355
11477	XXV	Jaweria	-0.648151
11478	XXV	Jaweria	0.135029
11479	XXV	Jaweria	-0.570053
11481	XXV	Wenpei	-0.317767
11482	XXXIV	Lily	-0.359952
11483	XXV	Wenpei	-0.0398688
11484	XXV	Wenpei	0.41479
11490	XXV	Wenpei	0.12165
12001	XIX	Uche	-0.349934
12002	XIX	Uche	0.809346
12003	XIX	Uche	-0.260358
12005	XIX	Uche	-0.0840328
12007	XXXVIII	Uche	-0.186527
12008	XXIX	Lily	0.183495
12009	XXXIV	Lily	-0.382458
12011	XIX	Uche	0.297373
12013	XIX	Uche	-0.287466
12014	XXXVIII	Uche	0.872297
12015	XIX	Uche	-0.29049
12016	XIX	Uche	0.181725
12017	XXXIV	Lily	-0.402275
12018	XIX	Uche	-0.297803
12019	XIX	Uche	0.158914
12020	XXXVIII	Uche	-0.6985
12021	XIX	Uche	0.0956212
12022	XXXVIII	Uche	0.147044
12023	XIX	Uche	0.251747
12026	XIX	Uche	-0.0767316
12030	XXXVIII	Uche	-0.186527
12031	XXXVIII	Uche	-0.497142
12033	XXXVIII	Uche	-0.0137804
12035	XIX	Lily	-0.472375
12036	XIX	Lily	-0.335311
12037	XIX	Lily	0.476529
12038	XIX	Lily	0.0343856
12039	XIX	Lily	-0.380937
12040	XXXVIII	Uche	-0.286983
12041	XIX	Lily	0.0343856
12042	XIX	Lily	0.677887
12043	XIX	Lily	0.324145
12044	XIX	Lily	-0.539168
12045	XIX	Lily	-0.127517
12046	XIX	Lily	-0.20819
12052	XXXVIII	Jaweria	-0.388532
12053	XXIX	Lily	0.0635002
12054	XIX	Lily	0.0766225
12056	XIX	Lily	-0.0473665
12057	XIX	Lily	0.107376
12058	XIX	Lily	-0.89291
12060	XXXIII	Jaweria	0.215991
12062	XIX	Wenpei	0.0835218
12063	XXXVIII	Jaweria	-0.818706
12064	XXIX	Lily	-0.55744
12069	XXXIII	Jaweria	0.181991
12070	XXXVIII	Uche	0.0108481
12070	XXXVIII	Jaweria	-0.109358
12071	XXXIII	Jaweria	0.0548703
12073	XIX	Wenpei	0.0268751
12074	XXXIII	Jaweria	-0.509456
12075	XXXIII	Jaweria	0.275942
12080	XIX	Jaweria	-0.0724405
12081	XIX	Jaweria	-0.600622
12082	XXX	Wenpei	-0.147396
12083	XIX	Jaweria	-0.238156
12085	XIX	Jaweria	0.0878749
12086	XXXIII	Jaweria	-0.105954
12087	XXXIII	Jaweria	0.15995
12088	XXXVIII	Jaweria	0.288443
12090	XIX	Jaweria	-0.44537
12092	XXXIII	Jaweria	-0.319234
12093	XXXVIII	Jaweria	-0.617348
12094	XIX	Jaweria	0.315347
12095	XXXIII	Jaweria	-0.831207
12096	XXXIII	Jaweria	-0.831207
12100	XIX	Jaweria	-0.134759
12101	XXV	Wesley	-0.231413
12102	XXXIII	Jaweria	0.0548703
12103	XXXIII	Jaweria	-0.246833
12105	XXV	Wesley	0.0723825
12108	XXV	Wesley	-0.0360408
12109	XXV	Wesley	-0.232353
12112	XXX	Wenpei	0.173135
12113	XXVI	Uche	0.211333
12114	XXVI	Uche	0.18587
12115	XXVI	Uche	-0.100482
12117	XXVI	Uche	0.363951
12118	XXVI	Uche	0.284324
12120	XXXIV	Wenpei	0.327773
12121	XXXIV	Wenpei	0.26574
12123	XXVI	Lily	-0.00306276
12125	XXVI	Lily	0.366642
12128	XXVI	Lily	-0.302945
12129	XXVI	Lily	0.53325
12131	XXVI	Jaweria	-0.151449
12132	XXVI	Jaweria	-0.100854
12133	XXVI	Jaweria	0.27098
12134	XXVI	Jaweria	-0.335076
12135	XXVI	Jaweria	0.0656636
12136	XXXIV	Wenpei	-0.0110093
12137	XXVI	Jaweria	0.101576
12138	XXVI	Jaweria	-0.836169
12141	XXVI	Jaweria	-0.514418
12142	XXX	Wenpei	0.0171367
12148	XXXVIII	Jaweria	-0.421007
12150	XXXVIII	Jaweria	-0.0833916
12152	XXX	Wenpei	-0.077652
12154	XXVI	Wenpei	0.189252
12155	XXVI	Wenpei	0.189252
12156	XXVI	Wenpei	0.0376903
12157	XXVI	Wenpei	0.27564
12159	XXVIII	Wenpei	-0.127871
12160	XXVIII	Wenpei	-0.00660253
12161	XXVIII	Wenpei	-0.00345151
12162	XXXVIII	Jaweria	-0.227833
12165	XXVIII	Wenpei	0.0747015
12167	XXXIV	Wenpei	0.153122
12178	XXXV	Uche	0.323273
12181	XXVII	Jaweria	-0.0383284
12182	XXVII	Jaweria	-0.156436
12183	XXVII	Jaweria	0.179072
12184	XXXVIII	Wenpei	0.460711
12188	XXXV	Uche	0.0384606
12193	XXVII	Jaweria	-0.44998
12195	XXXVIII	Wenpei	0.283
12197	XXVII	Jaweria	-0.291749
12199	XXVII	Jaweria	-0.0638405
12202	XXVII	Jaweria	-0.340074
12203	XXVII	Jaweria	-0.340074
12215	XXXV	Uche	-0.134286
12222	XXXV	Uche	-0.646259
12224	XXVII	Uche	0.179113
12225	XXVII	Uche	0.386189
12227	XXVII	Uche	-0.271998
12228	XXVII	Uche	0.887282
12230	XXXV	Uche	-0.0886598
12231	XXVII	Uche	-0.396758
12232	XXVII	Uche	-0.137981
12233	XXVII	Uche	-0.0400137
12234	XXVII	Uche	-0.171542
12236	XXXI	Uche	0.37049
12238	XXXI	Uche	-0.130735
12239	XXXI	Uche	0.0420118
12240	XXXI	Uche	0.162696
12243	XXXI	Uche	-0.0971735
12244	XXXI	Uche	-0.141614
12245	XXXI	Uche	-0.0547048
12246	XXXI	Uche	0.219921
12247	XXXI	Uche	-0.231191
12249	XXXII	Lily	-0.312569
12250	XXXII	Lily	-0.352457
12252	XXXII	Lily	-0.312569
12256	XXXII	Lily	-0.21988
12261	XXXII	Jaweria	0.654
12266	XXXII	Jaweria	0.190352
12268	XXXII	Jaweria	0.654
12273	XXXIII	Wenpei	0.104256
12277	XXXII	Jaweria	-0.453149
12278	XXXII	Jaweria	-0.404824
12285	XXXIII	Jaweria	-0.831207
12289	XXXIII	Jaweria	0.452833
12291	XXXIII	Jaweria	0.275942
12296	XXXIII	Jaweria	0.34189
12298	XXXIII	Jaweria	-0.251567
12301	XXXIII	Lily	0.245357
12302	XXXIII	Lily	-0.0385383
12305	XXXIII	Lily	0.0568243
12309	XXXIII	Lily	-0.198958
12312	XXXIII	Lily	-0.023703
12313	XXXIII	Lily	0.36697
12314	XXXIII	Lily	0.13882
12316	XXXIII	Lily	-0.363826
12323	XXXIII	Uche	0.258532
12324	XXXIII	Uche	0.347823
12325	XXXIII	Uche	-0.0674993
12327	XXXIII	Uche	0.175077
12329	XXXIII	Uche	-0.299484
12330	XXXIII	Uche	-0.0674993
12331	XXXIII	Uche	-0.424244
12332	XXXIII	Uche	-0.424244
12334	XXXIII	Uche	-0.161533
12334	XXXIII	Jaweria	-0.28174
12335	XXXIII	Uche	0.0944031
12341	XXXIII	Uche	0.0142528
12366	XXXIV	Jaweria	0.49714
12370	XXXIV	Jaweria	0.234851
12372	XXXIV	Jaweria	0.286981
12378	XXXV	Wenpei	0.335241
12383	XXXIV	Jaweria	-0.336237
12391	XXXV	Wenpei	0.467211
12395	XXXV	Wenpei	0.512952
11003	XXVI	Ashka.Shah	0.278523
11004	XXV	Ryan	0.331614
11005	XXV	Ryan	0.0098639
11008	XXV	Ryan	0.331614
11009	XXV	Ryan	0.331614
11010	XXV	Ryan	-0.066085
11011	XXV	Ryan	0.331614
11013	XXV	Ryan	0.0098639
11014	XXV	Ryan	0.106101
11015	XXXXII	Uche	-0.35563
11016	XXXXII	Uche	0.0423324
11017	XXVI	sadia	0.175567
11018	XXVIII	Uche	0.180124
11019	XXVIII	Uche	-0.30483
11020	XXVI	sadia	0.298999
11021	XXVI	sadia	-0.137306
11022	XXXXIV	Wenpei	-0.148521
11023	XXVIII	Uche	-0.0361622
11025	XXXXIV	Wenpei	0.442352
11026	XXVIII	Uche	0.539446
11027	XXVI	sadia	-0.621231
11028	XXXVII	Uche	0.0217073
11030	XXVIII	Jaweria	-0.303628
11031	XXXXII	Uche	-0.288645
11033	XXXXII	Uche	0.123006
11034	XXXXIV	Wenpei	0.0472524
11036	XXXXIV	Wenpei	0.126017
11037	XXXXIV	Uche	0.63395
11038	XXXXIV	Uche	0.280208
11039	XXVIII	Jaweria	0.612898
11041	XXXXIV	Uche	-0.171454
11042	XXXVII	Uche	-0.304324
11043	XXVIII	Jaweria	-0.288935
11045	XXVIII	Jaweria	0.0673638
11046	XXXXIV	Uche	0.432592
11047	XXVIII	Jaweria	-0.244174
11048	XXXXII	Uche	-0.178739
11049	XXVIII	Jaweria	0.612898
11051	XXVIII	Jaweria	0.612898
11052	XXVIII	Jaweria	0.100925
11053	XXXXIV	Uche	0.432592
11054	XXXXIV	Uche	-0.52533
11055	XXVIII	Jaweria	-0.11683
11056	XXXXIV	Uche	-0.335582
11057	XXVIII	Jaweria	0.612898
11058	XXVIII	Jaweria	0.0552988
11059	XXXXIV	Uche	0.121977
11060	XXVIII	Jaweria	0.0673638
11062	XXVIII	Jaweria	0.612898
11063	XXXXIV	Uche	-0.171454
11064	XXXXIV	Uche	-0.0507695
11065	XXVIII	Jaweria	0.326141
11066	XXVIII	Jaweria	0.612898
11067	XXVIII	Jaweria	-0.327127
11068	XXXXIV	Uche	0.170302
11069	XXVIII	Jaweria	0.415502
11070	XXVIII	Jaweria	0.320055
11071	XXXXIV	Uche	-0.171454
11073	XXIX	Wenpei	0.0213661
11074	XXIX	Wenpei	-0.031272
11075	XXIX	Wenpei	-0.772192
11076	XXIX	Wenpei	-0.642183
11077	XXXXIV	Uche	-0.473199
11079	XXXXIV	Uche	0.170302
11085	XXXVII	Uche	-0.44194
11087	XXXXIV	Lily	-0.126524
11088	XXIX	Wenpei	-0.751015
11090	XXIX	Wenpei	0.11182
11092	XXXXIV	Lily	0.162654
11093	XXXXIV	Lily	-0.0317351
11094	XXIX	Wenpei	-0.0716158
11095	XXXXIV	Lily	-0.30143
11097	XXVIII	Lily	-0.457178
11098	XXXXIV	Lily	-0.78727
11100	XXVIII	Lily	-0.203758
11101	XXXXIV	Lily	0.308833
11102	XXVIII	Lily	-0.284432
11103	XXXXIV	Lily	-0.0469763
11105	XXXXIV	Lily	0.221456
11106	XXVIII	Lily	0.247904
11109	XXXXIV	Lily	-0.282907
11110	XXVIII	Lily	-0.0923353
11111	XXVIII	Lily	0.137998
11112	XXXXIV	Lily	0.155911
11113	XXVIII	Lily	-0.163748
11116	XXVIII	Lily	-0.0830739
11117	XXVIII	Lily	-0.32565
11118	XXVIII	Lily	-0.367887
11120	XXXXIV	Jaweria	0.513743
11121	XXXXIV	Jaweria	0.28823
11122	XXVIII	Lily	-0.767793
11123	XXVIII	Lily	-0.367887
11124	XXVIII	Lily	-0.243898
11125	XXVIII	Lily	-0.615409
11126	XXVIII	Uche	-0.102378
11127	XXVIII	Uche	-0.374045
11128	XXXXIV	Jaweria	0.116044
11130	XXXXIV	Jaweria	0.513743
11134	XXVIII	Uche	0.228974
11135	XXVIII	Uche	-0.336599
11136	XXXXIV	Jaweria	0.513743
11140	XXVIII	Uche	-0.837692
11141	XXVIII	Uche	0.197043
11142	XXXXII	Uche	0.416437
11143	XXVIII	Uche	0.105484
11144	XXXXIV	Jaweria	0.513743
11145	XXIX	Uche	-0.0242439
11146	XXIX	Uche	0.322557
11147	XXXXIV	Jaweria	-0.145315
11148	XXIX	Uche	-0.178703
11149	XXIX	Uche	-0.178703
11150	XXIX	Uche	-0.271392
11151	XXIX	Uche	0.413375
11153	XXIX	Uche	-0.0458032
11154	XXXXIV	Jaweria	0.28823
11155	XXXXII	Uche	0.416437
11156	XXIX	Uche	0.683924
11157	XXIX	Uche	0.0404234
11158	XXIX	Uche	-0.405596
11159	XXXXII	Uche	-0.130414
11160	XXIX	Uche	0.413375
11161	XXIX	Uche	0.296328
11162	XXXXIV	Jaweria	0.0500957
11163	XXIX	Uche	-0.442012
11164	XXXXIV	Jaweria	0.513743
11166	XXIX	Uche	0.328322
11167	XXIX	Lily	-0.402851
11168	XXXVII	Uche	-0.100184
11170	XXIX	Lily	-0.293077
11171	XXIX	Lily	-0.554683
11172	XXXVII	Lily	0.0254823
11173	XXIX	Lily	0.040493
11174	XXXXIV	Jaweria	0.0168108
11176	XXIX	Lily	-0.37483
11178	XXXXII	Uche	0.0828664
11179	XXIX	Lily	0.351108
11180	XXXXV	Uche	-0.597445
11181	XXIX	Lily	0.351108
11182	XXIX	Lily	-0.417066
11184	XXXXV	Uche	-0.28683
11185	XXIX	Lily	0.111955
11187	XXIX	Lily	-0.460732
11189	XXIX	Lily	-0.37483
11192	XXX	Wenpei	0.303552
11193	XXX	Wenpei	-0.559457
11194	XXX	Wenpei	0.0974959
11195	XXX	Wenpei	-0.170165
11196	XXX	Wenpei	-0.0548984
11197	XXX	Wenpei	-0.578497
11199	XXX	Wenpei	-0.0354296
11200	XXXXII	Uche	-0.0929195
11201	XXXXV	Uche	0.0467402
11202	XXXXV	Uche	-0.798803
11203	XXIX	Jaweria	0.288075
11204	XXIX	Jaweria	-0.31481
11205	XXXXV	Uche	0.0872742
11207	XXIX	Jaweria	0.563718
11208	XXIX	Jaweria	-0.14445
11209	XXIX	Jaweria	0.0107377
11210	XXIX	Jaweria	-0.16601
11211	XXIX	Jaweria	-0.130263
11212	XXIX	Jaweria	-0.201675
11214	XXIX	Jaweria	-0.1137
11215	XXIX	Jaweria	-0.0403093
11216	XXIX	Jaweria	-0.754398
11217	XXIX	Jaweria	0.10007
11219	XXIX	Jaweria	0.118858
11221	XXIX	Jaweria	-0.277351
11222	XXIX	Jaweria	0.0517454
11223	XXIX	Jaweria	0.366322
11224	XXIX	Jaweria	0.0181842
11225	XXXXV	Uche	0.308346
11226	XXIX	Jaweria	-0.707744
11227	XXIX	Jaweria	0.36236
11228	XXIX	Jaweria	0.366322
11229	XXIX	Jaweria	0.563718
11231	XXXXV	Uche	0.128492
11232	XXIX	Jaweria	-0.302679
11233	XXIX	Jaweria	0.36236
11234	XXIX	Jaweria	0.563718
11235	XXIX	Jaweria	-0.378063
11236	XXIX	Jaweria	-0.0768043
11237	XXXXV	Uche	-0.0735497
11238	XXIX	Jaweria	0.563718
11241	XXIX	Jaweria	0.563718
11242	XXXXV	Jaweria	0.399107
11243	XXIX	Jaweria	0.062625
11244	XXIX	Jaweria	0.36236
11245	XXIX	Jaweria	-0.0375462
11247	XXIX	Jaweria	-0.14445
11248	XXIX	Jaweria	-0.13298
11249	XXXXV	Jaweria	0.651787
11251	XXX	Wenpei	-0.578497
11252	XXXXV	Jaweria	0.651787
11253	XXX	Wenpei	-0.0615861
11255	XXX	Wenpei	-0.0377442
11257	XXX	Wenpei	-0.654264
11258	XXX	Wenpei	-0.795819
11259	XXX	Wenpei	0.169366
11260	XXX	Wenpei	-0.0739387
11264	XXX	Wenpei	0.0481661
11265	XXXXV	Jaweria	-0.0215646
11268	XXX	Uche	0.0847066
11269	XXX	Uche	-0.376272
11270	XXX	Uche	-0.364964
11271	XXXXVII	Uche	0.798968
11272	XXX	Uche	-0.507441
11273	XXX	Uche	-0.277446
11274	XXX	Uche	-0.0866005
11275	XXX	Uche	-0.106577
11279	XXX	Uche	0.373542
11280	XXX	Uche	0.373542
11281	XXX	Uche	0.114764
11282	XXX	Uche	-0.180771
11283	XXX	Uche	0.00602751
11284	XXX	Uche	0.0312833
11285	XXX	Uche	0.0448184
11286	XXX	Uche	0.384655
11288	XXX	Uche	0.660298
11289	XXX	Uche	-0.0649551
11290	XXX	Uche	0.379263
11291	XXXXII	Uche	0.0423324
11292	XXX	Lily	0.117322
11293	XXX	Lily	0.175098
11299	XXX	Lily	-0.529984
11300	XXX	Lily	-0.340283
11301	XXX	Lily	-0.0724249
11302	XXX	Lily	0.528839
11304	XXX	Lily	-0.529984
11305	XXXVII	Jaweria	0.545002
11307	XXXXII	Uche	-0.288645
11309	XXXXI	Uche	-0.0549104
11310	XXX	Lily	-0.316704
11311	XXX	Lily	0.117322
11312	XXX	Lily	-0.357238
11313	XXX	Lily	0.327481
11314	XXX	Wenpei	-0.0768335
11315	XXX	Wenpei	-0.104503
11316	XXX	Wenpei	-0.55762
11317	XXX	Wenpei	-0.00647646
11319	XXX	Wenpei	0.0481661
11321	XXX	Wenpei	-0.0739387
11324	XXX	Wenpei	-0.0432723
11327	XXX	Wenpei	-0.511223
11328	XXX	Jaweria	0.540092
11329	XXX	Jaweria	0.253335
11330	XXX	Jaweria	0.18635
11332	XXX	Jaweria	0.0861304
11334	XXX	Jaweria	-0.0639357
11335	XXX	Jaweria	-0.392588
11336	XXXXI	Uche	-0.452873
11337	XXX	Jaweria	-0.426677
11338	XXX	Jaweria	0.269542
11339	XXX	Jaweria	0.540092
11340	XXX	Jaweria	0.540092
11342	XXX	Jaweria	0.206618
11343	XXX	Jaweria	0.259057
11344	XXX	Jaweria	0.137035
11345	XXX	Jaweria	-0.549429
11346	XXX	Jaweria	0.346433
11347	XXXXI	Uche	0.319194
11349	XXX	Jaweria	-0.245307
11350	XXX	Jaweria	0.076444
11351	XXX	Jaweria	0.540092
11352	XXX	Jaweria	0.325242
11353	XXX	Jaweria	0.540092
11354	XXX	Jaweria	0.540092
11356	XXX	Jaweria	0.346433
11358	XXX	Jaweria	-0.164308
11359	XXX	Jaweria	0.076444
11360	XXX	Jaweria	-0.415225
11361	XXX	Uche	0.384655
11363	XXX	Uche	0.379263
11364	XXX	Uche	0.462903
11366	XXX	Uche	0.0590339
11369	XXX	Uche	0.46664
11370	XXX	Uche	0.660298
11372	XXX	Uche	0.660298
11373	XXX	Uche	0.215438
11374	XXX	Uche	-0.241534
11375	XXX	Uche	-0.684985
11376	XXXXI	Uche	-0.182031
11378	XXXXI	Uche	-0.0961285
11379	XXXXI	Uche	-0.275982
11382	XXXXI	Uche	-0.227657
11389	XXXII	Uche	-0.277988
11391	XXXII	Uche	0.481488
11393	XXXII	Uche	0.190451
11396	XXXII	Uche	0.0480428
11398	XXXII	Uche	0.691544
11399	XXXII	Uche	0.404787
11402	XXXII	Lily	-0.0760469
11403	XXXII	Lily	0.560085
11404	XXXII	Lily	0.560085
11405	XXXII	Lily	0.560085
11406	XXXII	Lily	0.284442
11407	XXXII	Lily	0.238335
11408	XXXII	Lily	0.560085
11409	XXXII	Lily	0.560085
11410	XXXI	Jaweria	-0.0935361
11411	XXXI	Jaweria	-0.434059
11412	XXXI	Jaweria	-0.55882
11413	XXXI	Jaweria	0.438464
11414	XXXI	Jaweria	-0.358881
11415	XXXI	Jaweria	0.464063
11416	XXXI	Jaweria	0.00668778
11420	XXXI	Jaweria	0.0921683
11421	XXXI	Jaweria	-0.845576
11424	XXXII	Wenpei	0.0259614
11425	XXXII	Wenpei	-0.45537
11426	XXXVII	Jaweria	0.545002
11429	XXXII	Wenpei	-0.607202
11431	XXXII	Wenpei	-0.395022
11432	XXXII	Wenpei	-0.466823
11433	XXXVII	Jaweria	-0.139717
11435	XXXII	Wenpei	-0.525316
11436	XXXVI	Uche	0.309852
11437	XXXVI	Uche	0.252794
11439	XXXVI	Uche	0.264226
11444	XXXVI	Uche	0.821825
11446	XXXVI	Uche	-0.0237183
11447	XXXVI	Uche	-0.337455
11448	XXXVI	Uche	0.0965716
11451	XXXV	Uche	0.251003
11452	XXXV	Uche	-0.442164
11453	XXXV	Uche	0.571326
11454	XXXV	Uche	-0.348415
11455	XXXV	Uche	0.128151
11456	XXXV	Uche	-0.036653
11457	XXXV	Uche	0.841875
11458	XXXV	Uche	-0.382341
11459	XXXV	Uche	0.0392324
11460	XXXIII	Lily	0.284308
11461	XXXVII	Jaweria	0.133485
11462	XXXIII	Lily	0.645675
11463	XXXVII	Jaweria	0.319489
11464	XXXIII	Lily	0.358918
11466	XXXIII	Lily	-0.0814521
11468	XXXIII	Lily	0.470706
11469	XXXIII	Lily	0.492579
11471	XXXII	Jaweria	-0.247419
11472	XXXII	Jaweria	-0.229214
11473	XXXII	Jaweria	-0.180703
11474	XXXII	Jaweria	0.0804548
11475	XXXII	Jaweria	-0.214061
11476	XXXII	Jaweria	0.36998
11477	XXXII	Jaweria	-0.371839
11478	XXXII	Jaweria	0.31018
11479	XXXII	Jaweria	-0.535811
11480	XXXV	Wenpei	-0.633762
11483	XXXV	Wenpei	-0.119967
11484	XXXV	Wenpei	0.126679
11485	XXXV	Wenpei	0.22339
11486	XXXVIII	Uche	0.502878
11487	XXXVIII	Uche	0.232036
11490	XXXV	Wenpei	0.650278
11491	XXXVI	Jaweria	-0.102303
12003	XXXXII	Lily	-0.0953199
12006	XXXXVII	Uche	-0.106632
12007	XXXXV	Jaweria	-0.919009
12008	XXXXII	Lily	0.119533
12010	XXXVI	Jaweria	-0.17042
12011	XXXXII	Lily	0.233008
12012	XXXXVII	Uche	0.335321
12013	XXXXVII	Uche	-0.57047
12015	XXXXII	Lily	-0.216247
12016	XXXXII	Lily	-0.319884
12018	XXXXII	Lily	-0.498203
12020	XXXXV	Jaweria	-0.919009
12022	XXXXV	Wenpei	0.37034
12023	XXXXII	Lily	-0.378746
12025	XXXXVII	Uche	0.378434
12031	XXXXV	Wenpei	0.0953459
12033	XXXXV	Wenpei	0.580396
12036	XXXXII	Lily	-0.144831
12037	XXXXII	Lily	-0.00697017
12039	XXXXII	Lily	-0.492811
12040	XXXXV	Wenpei	0.0706561
12043	XXXXVII	Uche	-0.214229
12045	XXXXII	Lily	-0.487089
12046	XXXXII	Jaweria	-0.475837
12049	XXXXVII	Uche	-0.286778
12053	XXXXII	Jaweria	0.175151
12054	XXXXII	Jaweria	0.0882087
12055	XXXXVII	Uche	-0.418086
12056	XXVII	Ashka.Shah	0.31097
12057	XXVII	Ashka.Shah	0.085457
12058	XXXXII	Jaweria	-0.250621
12059	XXVII	Ashka.Shah	-0.373749
12060	XXVII	Ashka.Shah	0.31097
12061	XXVII	Ashka.Shah	-0.086729
12062	XXVII	Ashka.Shah	0.31097
12063	XXXXVI	Uche	-0.504002
12064	XXVII	Ashka.Shah	-0.212628
12065	XXVII	Ashka.Shah	0.085457
12067	XXVI	Ryan	-0.1604
12068	XXXXVII	Uche	-0.0871087
12069	XXVI	Ryan	0.0215406
12071	XXVI	Ryan	-0.104359
12073	XXVI	Ryan	-0.104359
12074	XXVI	Ryan	-0.366158
12075	XXVI	Ryan	0.0974894
12076	XXVI	Ryan	-0.466837
12077	XXVI	Ryan	0.193727
12080	XXVI	sadia	-0.390776
12081	XXVI	sadia	-0.307688
12082	XXVI	sadia	-0.390776
12083	XXVI	sadia	-0.0914061
12085	XXVI	sadia	0.215911
12086	XXVI	sadia	0.0922246
12087	XXVI	sadia	0.52466
12088	XXXXVI	Uche	-0.0206409
12089	XXXXVII	Uche	-0.418086
12090	XXVI	Ashka.Shah	0.278523
12092	XXVI	Ashka.Shah	-0.301117
12093	XXVI	Ashka.Shah	0.278523
12094	XXVI	Ashka.Shah	0.278523
12095	XXVI	Ashka.Shah	-0.301117
12096	XXVI	Ashka.Shah	0.278523
12098	XXVI	Ashka.Shah	-0.506875
12099	XXXXVI	Uche	-0.293843
12100	XXVI	Ashka.Shah	0.278523
12101	XXXVI	Jaweria	-0.125495
12105	XXXXII	Jaweria	0.454462
12106	XXXVI	Jaweria	-0.184459
12108	XXXVI	Jaweria	-0.471479
12109	XXXVI	Jaweria	0.17802
12112	XXXXII	Jaweria	-0.762593
12113	XXXV	Uche	0.277933
12114	XXXXII	Jaweria	-0.204994
12115	XXXV	Uche	-0.238038
12116	XXXV	Uche	-0.284061
12117	XXXV	Uche	-0.292634
12118	XXXV	Uche	-0.389084
12121	XXXVIII	Uche	-0.42742
12123	XXXIV	Lily	-0.291472
12125	XXXVIII	Uche	-0.0157691
12127	XXXIV	Lily	0.264747
12128	XXXIV	Lily	-0.210243
12129	XXXVIII	Uche	0.277662
12131	XXXIV	Jaweria	0.294085
12132	XXXIV	Jaweria	-0.353696
12133	XXXIV	Jaweria	0.114743
12134	XXXIV	Jaweria	-0.412321
12135	XXXIV	Jaweria	0.195301
12137	XXXIV	Jaweria	-0.131063
12138	XXXXII	Jaweria	-0.250621
12141	XXXIV	Jaweria	-0.593593
12142	XXXIV	Jaweria	-0.325946
12145	XXXXVII	Wenpei	0.293643
12147	XXXV	Wenpei	0.650278
12148	XXXXVI	Uche	-0.293843
12149	XXXXVII	Wenpei	0.177197
12152	XXXVIII	Uche	0.277662
12154	XXXV	Wenpei	0.0770743
12155	XXXVIII	Uche	-0.327201
12156	XXXV	Wenpei	-0.0344416
12157	XXXV	Wenpei	-0.235799
12158	XXXXVI	Uche	-0.0206409
12159	XXXVI	Jaweria	-0.368085
12160	XXXVI	Jaweria	0.290102
12161	XXXVI	Jaweria	0.237971
12162	XXXXVI	Uche	-0.351618
12163	XXXVI	Jaweria	-0.311579
12164	XXXVI	Jaweria	0.379868
12165	XXXVI	Jaweria	-0.066535
12168	XXXVI	Jaweria	0.214923
12169	XXXV	Uche	0.00466034
12171	XXXV	Uche	-0.300728
12174	XXXV	Uche	-0.292634
12175	XXXXVI	Uche	-0.351618
12177	XXXV	Uche	-0.348415
12178	XXXV	Uche	0.000806674
12179	XXXV	Uche	-0.0103886
12182	XXXVII	Lily	-0.0157177
12183	XXXIV	Lily	0.604583
12184	XXXXVI	Jaweria	0.74523
12185	XXXIV	Lily	-0.0620541
12187	XXXXVI	Jaweria	0.23549
12189	XXXIV	Lily	-0.0801358
12190	XXXXVII	Jaweria	-0.276555
12192	XXIV	Jaweria	-0.0733858
12193	XXIV	Jaweria	-0.133531
12197	XXIV	Jaweria	0.0272931
12199	XXXVII	Lily	0.070102
12200	XXXXVII	Jaweria	0.0943881
12201	XXXXVI	Jaweria	0.187631
12202	XXIV	Jaweria	-0.174065
12203	XXIV	Jaweria	-0.505042
12207	XXXXVI	Jaweria	-0.825567
12211	XXXXVII	Jaweria	-0.380062
12213	XXXV	Wenpei	-0.39692
12215	XXXVII	Lily	-0.592187
12216	XXXV	Wenpei	-0.291504
12219	XXXV	Wenpei	-0.356576
12221	XXXXVI	Jaweria	-0.825567
12222	XXXV	Wenpei	-0.321205
12224	XXXXVII	Jaweria	0.267245
12225	XXVIII	Lily	0.601645
12227	XXVIII	Lily	0.0311349
12228	XXXXII	Wenpei	0.430534
12231	XXVIII	Lily	-0.128082
12232	XXXXVI	Jaweria	0.458473
12233	XXXXII	Wenpei	0.354919
12234	XXVIII	Lily	0.400287
12238	XXXVIII	Lily	0.125314
12239	XXXVIII	Lily	0.0569113
12240	XXXVIII	Lily	-0.144467
12244	XXXXII	Wenpei	0.308619
12245	XXXVIII	Lily	-0.17274
12246	XXXXII	Wenpei	0.360377
12247	XXXXII	Wenpei	0.0777538
12249	XXXVIII	Jaweria	0.382671
12250	XXXVIII	Jaweria	0.20578
12251	XXXVIII	Jaweria	0.669428
12255	XXXXVII	Jaweria	-0.30766
12256	XXXVIII	Jaweria	0.382671
12261	XXXXIV	Uche	0.222433
12263	XXXIX	Jaweria	-0.62091
12266	XXXIX	Jaweria	-0.607006
12268	XXXIX	Jaweria	-0.0230028
12272	XXXXIV	Uche	-0.65009
12273	XXXXIV	Uche	0.0326855
12277	XXXIX	Wenpei	-0.520166
12278	XXXIX	Wenpei	0.22493
12280	XXXIX	Uche	0.172657
12281	XXXIX	Uche	0.0867544
12282	XXXIX	Uche	0.172657
12284	XXXIX	Uche	-0.155822
12285	XXXIX	Uche	-0.239277
12286	XXXIX	Uche	0.276294
12287	XXXIX	Uche	-0.0936422
12289	XXXIX	Uche	-0.328568
12291	XXXXIV	Uche	0.347193
12294	XXXIX	Lily	0.0144228
12296	XXXIX	Lily	0.00792393
12297	XXXXVI	Wenpei	0.458989
12298	XXXIX	Lily	0.0852108
12299	XXXXVII	Jaweria	0.155163
12300	XXXIX	Jaweria	0.390061
12301	XXXIX	Jaweria	0.610049
12302	XXXXIV	Uche	0.222433
12303	XXXIX	Jaweria	0.21235
12305	XXXIX	Jaweria	-0.026083
12306	XXXXIV	Uche	-0.0913035
12308	XXXIX	Jaweria	-0.193872
12309	XXXXIV	Uche	-0.131443
12312	XXXIX	Wenpei	-0.0108095
12313	XXXXIV	Uche	-0.131443
12314	XXXIX	Wenpei	0.538658
12316	XXXIX	Wenpei	0.0870243
12317	XXXXIV	Uche	-0.293345
12318	XXXXIV	Uche	-0.293345
12319	XXXIX	Wenpei	0.239324
12321	XXXX	Uche	0.249493
12322	XXXX	Uche	0.349949
12323	XXXX	Uche	-0.299591
12324	XXXX	Uche	0.400099
12325	XXXX	Uche	-0.0840774
12327	XXXX	Uche	-0.345683
12329	XXXX	Uche	-0.0439378
12330	XXXXIV	Uche	-0.252127
12331	XXXX	Uche	-0.809331
12332	XXXXIV	Uche	-0.735489
12334	XXXX	Lily	0.262585
12335	XXXX	Lily	0.236443
12339	XXXXIII	Lily	0.28653
12344	XXXXIII	Lily	0.492099
12345	XXXX	Jaweria	-0.083994
12346	XXXX	Jaweria	0.229742
12347	XXXX	Jaweria	-0.083994
12348	XXXX	Jaweria	-0.04346
12349	XXXX	Jaweria	0.0836604
12351	XXXXIII	Lily	-0.597422
12354	XXXX	Wenpei	-0.114851
12355	XXXXIII	Lily	0.216456
12356	XXXX	Jaweria	-0.0940552
12357	XXXXIII	Lily	-0.0198736
12359	XXXX	Jaweria	-0.244818
12362	XXXX	Jaweria	-0.642781
12363	XXXX	Wenpei	0.569868
12366	XXXX	Wenpei	0.386264
12368	XXXX	Wenpei	0.114335
12369	XXXX	Wenpei	-0.174945
12372	XXXXIII	Lily	0.294704
12377	XXXXIII	Lily	0.0805823
12386	XXXX	Lily	0.0895874
12388	XXXXIII	Jaweria	-0.302052
12389	XXXXIII	Jaweria	0.503351
12390	XXXXIII	Jaweria	0.0918346
12391	XXXXIII	Jaweria	0.293296
12395	XXXXIII	Jaweria	0.301994
S3 data. Residuals from combined regression, inculding both 3 day and 21 day old females, used for QTL mapping. For each sampled RIL, the strain number (matRIL), experimental block, student experimenter and residual are provided.
