# Supplementary material for: QTL mapping of natural variation reveals that the developmental regulator bruno reduces tolerance to P-element transposition in the Drosophila female germline
Source: PLoS Biol. 2018 Oct 30;16(10):e2006040. doi: 10.1371/journal.pbio.2006040 (PMC6207299; doi:10.1371/journal.pbio.2006040)
Supplement: S4 Data — For each sampled RIL, the strain number (matRIL), experimental block, student experimenter, and residual are provided. matRIL, maternal recombinant inbred line; QTL, quantitative trait locus; RIL, recombinant inbred line. (XLSX) [file pbio.2006040.s004.xlsx]

## Sheet: SB.res.2.13.18.txt
matRIL	Block	Experimenter	res
11003	XXVI	Ashka.Shah	0.322262
11004	XXV	Ryan	0.300838
11005	XXV	Ryan	-0.0209123
11008	XXV	Ryan	0.300838
11009	XXV	Ryan	0.300838
11010	XXV	Ryan	-0.0968611
11011	XXV	Ryan	0.300838
11013	XXV	Ryan	-0.0209123
11014	XXV	Ryan	0.0753249
11015	XXXXII	Uche	-0.334751
11016	XXXXII	Uche	0.0632118
11017	XXVI	sadia	0.181
11018	XXVIII	Uche	0.19329
11019	XXVIII	Uche	-0.291664
11020	XXVI	sadia	0.304432
11021	XXVI	sadia	-0.131873
11022	XXXXIV	Wenpei	-0.108498
11023	XXVIII	Uche	-0.0229959
11025	XXXXIV	Wenpei	0.482375
11026	XXVIII	Uche	0.552612
11027	XXVI	sadia	-0.615798
11028	XXXVII	Uche	0.0681448
11030	XXVIII	Jaweria	-0.352059
11031	XXXXII	Uche	-0.267766
11033	XXXXII	Uche	0.143885
11034	XXXXIV	Wenpei	0.0872748
11036	XXXXIV	Wenpei	0.16604
11037	XXXXIV	Uche	0.632328
11038	XXXXIV	Uche	0.278587
11039	XXVIII	Jaweria	0.564466
11041	XXXXIV	Uche	-0.173075
11042	XXXVII	Uche	-0.257886
11043	XXVIII	Jaweria	-0.337366
11045	XXVIII	Jaweria	0.0189324
11046	XXXXIV	Uche	0.43097
11047	XXVIII	Jaweria	-0.292606
11048	XXXXII	Uche	-0.15786
11049	XXVIII	Jaweria	0.564466
11051	XXVIII	Jaweria	0.564466
11052	XXVIII	Jaweria	0.0524936
11053	XXXXIV	Uche	0.43097
11054	XXXXIV	Uche	-0.526951
11055	XXVIII	Jaweria	-0.165261
11056	XXXXIV	Uche	-0.337204
11057	XXVIII	Jaweria	0.564466
11058	XXVIII	Jaweria	0.00686742
11059	XXXXIV	Uche	0.120356
11060	XXVIII	Jaweria	0.0189324
11062	XXVIII	Jaweria	0.564466
11063	XXXXIV	Uche	-0.173075
11064	XXXXIV	Uche	-0.0523909
11065	XXVIII	Jaweria	0.27771
11066	XXVIII	Jaweria	0.564466
11067	XXVIII	Jaweria	-0.375559
11068	XXXXIV	Uche	0.168681
11069	XXVIII	Jaweria	0.367071
11070	XXVIII	Jaweria	0.271623
11071	XXXXIV	Uche	-0.173075
11073	XXIX	Wenpei	0.118339
11074	XXIX	Wenpei	0.0657013
11075	XXIX	Wenpei	-0.675219
11076	XXIX	Wenpei	-0.545209
11077	XXXXIV	Uche	-0.47482
11079	XXXXIV	Uche	0.168681
11085	XXXVII	Uche	-0.395503
11087	XXXXIV	Lily	-0.11112
11088	XXIX	Wenpei	-0.654042
11090	XXIX	Wenpei	0.208794
11092	XXXXIV	Lily	0.178058
11093	XXXXIV	Lily	-0.0163312
11094	XXIX	Wenpei	0.0253574
11095	XXXXIV	Lily	-0.286026
11097	XXVIII	Lily	-0.426987
11098	XXXXIV	Lily	-0.771867
11100	XXVIII	Lily	-0.173567
11101	XXXXIV	Lily	0.324237
11102	XXVIII	Lily	-0.25424
11103	XXXXIV	Lily	-0.0315724
11105	XXXXIV	Lily	0.23686
11106	XXVIII	Lily	0.278095
11109	XXXXIV	Lily	-0.267503
11110	XXVIII	Lily	-0.0621436
11111	XXVIII	Lily	0.168189
11112	XXXXIV	Lily	0.171315
11113	XXVIII	Lily	-0.133556
11116	XXVIII	Lily	-0.0528822
11117	XXVIII	Lily	-0.295458
11118	XXVIII	Lily	-0.337695
11120	XXXXIV	Jaweria	0.450524
11121	XXXXIV	Jaweria	0.225011
11122	XXVIII	Lily	-0.737601
11123	XXVIII	Lily	-0.337695
11124	XXVIII	Lily	-0.213706
11125	XXVIII	Lily	-0.585218
11126	XXVIII	Uche	-0.0892114
11127	XXVIII	Uche	-0.360878
11128	XXXXIV	Jaweria	0.0528247
11130	XXXXIV	Jaweria	0.450524
11134	XXVIII	Uche	0.24214
11135	XXVIII	Uche	-0.323433
11136	XXXXIV	Jaweria	0.450524
11140	XXVIII	Uche	-0.824526
11141	XXVIII	Uche	0.210209
11142	XXXXII	Uche	0.437316
11143	XXVIII	Uche	0.11865
11144	XXXXIV	Jaweria	0.450524
11145	XXIX	Uche	0.0310855
11146	XXIX	Uche	0.377887
11147	XXXXIV	Jaweria	-0.208534
11148	XXIX	Uche	-0.123374
11149	XXIX	Uche	-0.123374
11150	XXIX	Uche	-0.216063
11151	XXIX	Uche	0.468704
11153	XXIX	Uche	0.00952624
11154	XXXXIV	Jaweria	0.225011
11155	XXXXII	Uche	0.437316
11156	XXIX	Uche	0.739254
11157	XXIX	Uche	0.0957528
11158	XXIX	Uche	-0.350267
11159	XXXXII	Uche	-0.109535
11160	XXIX	Uche	0.468704
11161	XXIX	Uche	0.351657
11162	XXXXIV	Jaweria	-0.0131235
11163	XXIX	Uche	-0.386682
11164	XXXXIV	Jaweria	0.450524
11166	XXIX	Uche	0.383651
11167	XXIX	Lily	-0.330496
11168	XXXVII	Uche	-0.053747
11170	XXIX	Lily	-0.220723
11171	XXIX	Lily	-0.482328
11172	XXXVII	Lily	0.0889452
11173	XXIX	Lily	0.112848
11174	XXXXIV	Jaweria	-0.0464083
11176	XXIX	Lily	-0.302475
11178	XXXXII	Uche	0.103746
11179	XXIX	Lily	0.423463
11180	XXXXV	Uche	-0.583794
11181	XXIX	Lily	0.423463
11182	XXIX	Lily	-0.344712
11184	XXXXV	Uche	-0.27318
11185	XXIX	Lily	0.18431
11187	XXIX	Lily	-0.388377
11189	XXIX	Lily	-0.302475
11192	XXX	Wenpei	0.345577
11193	XXX	Wenpei	-0.517432
11194	XXX	Wenpei	0.139521
11195	XXX	Wenpei	-0.12814
11196	XXX	Wenpei	-0.0128732
11197	XXX	Wenpei	-0.536472
11199	XXX	Wenpei	0.00659552
11200	XXXXII	Uche	-0.0720402
11201	XXXXV	Uche	0.0603907
11202	XXXXV	Uche	-0.785152
11203	XXIX	Jaweria	0.281807
11204	XXIX	Jaweria	-0.321079
11205	XXXXV	Uche	0.100925
11207	XXIX	Jaweria	0.55745
11208	XXIX	Jaweria	-0.150719
11209	XXIX	Jaweria	0.00446937
11210	XXIX	Jaweria	-0.172278
11211	XXIX	Jaweria	-0.136531
11212	XXIX	Jaweria	-0.207943
11214	XXIX	Jaweria	-0.119968
11215	XXIX	Jaweria	-0.0465777
11216	XXIX	Jaweria	-0.760666
11217	XXIX	Jaweria	0.0938021
11219	XXIX	Jaweria	0.11259
11221	XXIX	Jaweria	-0.283619
11222	XXIX	Jaweria	0.045477
11223	XXIX	Jaweria	0.360054
11224	XXIX	Jaweria	0.0119159
11225	XXXXV	Uche	0.321996
11226	XXIX	Jaweria	-0.714013
11227	XXIX	Jaweria	0.356092
11228	XXIX	Jaweria	0.360054
11229	XXIX	Jaweria	0.55745
11231	XXXXV	Uche	0.142143
11232	XXIX	Jaweria	-0.308947
11233	XXIX	Jaweria	0.356092
11234	XXIX	Jaweria	0.55745
11235	XXIX	Jaweria	-0.384332
11236	XXIX	Jaweria	-0.0830726
11237	XXXXV	Uche	-0.0598992
11238	XXIX	Jaweria	0.55745
11241	XXIX	Jaweria	0.55745
11242	XXXXV	Jaweria	0.35116
11243	XXIX	Jaweria	0.0563567
11244	XXIX	Jaweria	0.356092
11245	XXIX	Jaweria	-0.0438145
11247	XXIX	Jaweria	-0.150719
11248	XXIX	Jaweria	-0.139249
11249	XXXXV	Jaweria	0.60384
11251	XXX	Wenpei	-0.536472
11252	XXXXV	Jaweria	0.60384
11253	XXX	Wenpei	-0.019561
11255	XXX	Wenpei	0.00428091
11257	XXX	Wenpei	-0.612238
11258	XXX	Wenpei	-0.753793
11259	XXX	Wenpei	0.211392
11260	XXX	Wenpei	-0.0319135
11264	XXX	Wenpei	0.0901912
11265	XXXXV	Jaweria	-0.0695119
11268	XXX	Uche	0.0850879
11269	XXX	Uche	-0.375891
11270	XXX	Uche	-0.364583
11271	XXXXVII	Uche	0.820193
11272	XXX	Uche	-0.50706
11273	XXX	Uche	-0.277065
11274	XXX	Uche	-0.0862192
11275	XXX	Uche	-0.106196
11279	XXX	Uche	0.373923
11280	XXX	Uche	0.373923
11281	XXX	Uche	0.115146
11282	XXX	Uche	-0.180389
11283	XXX	Uche	0.00640879
11284	XXX	Uche	0.0316646
11285	XXX	Uche	0.0451997
11286	XXX	Uche	0.385037
11288	XXX	Uche	0.660679
11289	XXX	Uche	-0.0645738
11290	XXX	Uche	0.379644
11291	XXXXII	Uche	0.0632118
11292	XXX	Lily	0.134729
11293	XXX	Lily	0.192504
11299	XXX	Lily	-0.512578
11300	XXX	Lily	-0.322876
11301	XXX	Lily	-0.0550183
11302	XXX	Lily	0.546246
11304	XXX	Lily	-0.512578
11305	XXXVII	Jaweria	0.529842
11307	XXXXII	Uche	-0.267766
11309	XXXXI	Uche	-0.0280981
11310	XXX	Lily	-0.299297
11311	XXX	Lily	0.134729
11312	XXX	Lily	-0.339831
11313	XXX	Lily	0.344888
11314	XXX	Wenpei	-0.0348083
11315	XXX	Wenpei	-0.0624778
11316	XXX	Wenpei	-0.515595
11317	XXX	Wenpei	0.0355487
11319	XXX	Wenpei	0.0901912
11321	XXX	Wenpei	-0.0319135
11324	XXX	Wenpei	-0.00124713
11327	XXX	Wenpei	-0.469198
11328	XXX	Jaweria	0.478875
11329	XXX	Jaweria	0.192119
11330	XXX	Jaweria	0.125134
11332	XXX	Jaweria	0.024914
11334	XXX	Jaweria	-0.125152
11335	XXX	Jaweria	-0.453805
11336	XXXXI	Uche	-0.426061
11337	XXX	Jaweria	-0.487894
11338	XXX	Jaweria	0.208325
11339	XXX	Jaweria	0.478875
11340	XXX	Jaweria	0.478875
11342	XXX	Jaweria	0.145402
11343	XXX	Jaweria	0.19784
11344	XXX	Jaweria	0.0758181
11345	XXX	Jaweria	-0.610646
11346	XXX	Jaweria	0.285217
11347	XXXXI	Uche	0.346006
11349	XXX	Jaweria	-0.306523
11350	XXX	Jaweria	0.0152276
11351	XXX	Jaweria	0.478875
11352	XXX	Jaweria	0.264025
11353	XXX	Jaweria	0.478875
11354	XXX	Jaweria	0.478875
11356	XXX	Jaweria	0.285217
11358	XXX	Jaweria	-0.225524
11359	XXX	Jaweria	0.0152276
11360	XXX	Jaweria	-0.476441
11361	XXX	Uche	0.385037
11363	XXX	Uche	0.379644
11364	XXX	Uche	0.463284
11366	XXX	Uche	0.0594152
11369	XXX	Uche	0.467021
11370	XXX	Uche	0.660679
11372	XXX	Uche	0.660679
11373	XXX	Uche	0.215819
11374	XXX	Uche	-0.241153
11375	XXX	Uche	-0.684604
11376	XXXXI	Uche	-0.155218
11378	XXXXI	Uche	-0.0693162
11379	XXXXI	Uche	-0.24917
11382	XXXXI	Uche	-0.200845
11389	XXXII	Uche	-0.293499
11391	XXXII	Uche	0.465977
11393	XXXII	Uche	0.17494
11396	XXXII	Uche	0.0325315
11398	XXXII	Uche	0.676033
11399	XXXII	Uche	0.389276
11402	XXXII	Lily	-0.0745329
11403	XXXII	Lily	0.561599
11404	XXXII	Lily	0.561599
11405	XXXII	Lily	0.561599
11406	XXXII	Lily	0.285956
11407	XXXII	Lily	0.239849
11408	XXXII	Lily	0.561599
11409	XXXII	Lily	0.561599
11410	XXXI	Jaweria	-0.0877319
11411	XXXI	Jaweria	-0.428255
11412	XXXI	Jaweria	-0.553015
11413	XXXI	Jaweria	0.444268
11414	XXXI	Jaweria	-0.353077
11415	XXXI	Jaweria	0.469867
11416	XXXI	Jaweria	0.0124919
11420	XXXI	Jaweria	0.0979725
11421	XXXI	Jaweria	-0.839772
11424	XXXII	Wenpei	0.0520939
11425	XXXII	Wenpei	-0.429238
11426	XXXVII	Jaweria	0.529842
11429	XXXII	Wenpei	-0.58107
11431	XXXII	Wenpei	-0.36889
11432	XXXII	Wenpei	-0.44069
11433	XXXVII	Jaweria	-0.154878
11435	XXXII	Wenpei	-0.499184
11436	XXXVI	Uche	0.28981
11437	XXXVI	Uche	0.232752
11439	XXXVI	Uche	0.244184
11444	XXXVI	Uche	0.801783
11446	XXXVI	Uche	-0.0437604
11447	XXXVI	Uche	-0.357497
11448	XXXVI	Uche	0.0765295
11451	XXXV	Uche	0.2685
11452	XXXV	Uche	-0.424667
11453	XXXV	Uche	0.588823
11454	XXXV	Uche	-0.330917
11455	XXXV	Uche	0.145649
11456	XXXV	Uche	-0.0191554
11457	XXXV	Uche	0.859373
11458	XXXV	Uche	-0.364843
11459	XXXV	Uche	0.05673
11460	XXXIII	Lily	0.134359
11461	XXXVII	Jaweria	0.118325
11462	XXXIII	Lily	0.495726
11463	XXXVII	Jaweria	0.304328
11464	XXXIII	Lily	0.20897
11466	XXXIII	Lily	-0.231401
11468	XXXIII	Lily	0.320757
11469	XXXIII	Lily	0.34263
11471	XXXII	Jaweria	-0.324528
11472	XXXII	Jaweria	-0.306324
11473	XXXII	Jaweria	-0.257812
11474	XXXII	Jaweria	0.00334579
11475	XXXII	Jaweria	-0.29117
11476	XXXII	Jaweria	0.292871
11477	XXXII	Jaweria	-0.448948
11478	XXXII	Jaweria	0.233071
11479	XXXII	Jaweria	-0.61292
11480	XXXV	Wenpei	-0.574621
11483	XXXV	Wenpei	-0.0608252
11484	XXXV	Wenpei	0.18582
11485	XXXV	Wenpei	0.282532
11486	XXXVIII	Uche	0.41427
11487	XXXVIII	Uche	0.143428
11490	XXXV	Wenpei	0.709419
11491	XXXVI	Jaweria	-0.183942
12003	XXXXII	Lily	-0.0574152
12006	XXXXVII	Uche	-0.0854071
12007	XXXXV	Jaweria	-0.966957
12008	XXXXII	Lily	0.157438
12010	XXXVI	Jaweria	-0.252059
12011	XXXXII	Lily	0.270913
12012	XXXXVII	Uche	0.356546
12013	XXXXVII	Uche	-0.549245
12015	XXXXII	Lily	-0.178342
12016	XXXXII	Lily	-0.28198
12018	XXXXII	Lily	-0.460298
12020	XXXXV	Jaweria	-0.966957
12022	XXXXV	Wenpei	0.425634
12023	XXXXII	Lily	-0.340841
12025	XXXXVII	Uche	0.399659
12031	XXXXV	Wenpei	0.15064
12033	XXXXV	Wenpei	0.63569
12036	XXXXII	Lily	-0.106926
12037	XXXXII	Lily	0.0309345
12039	XXXXII	Lily	-0.454906
12040	XXXXV	Wenpei	0.12595
12043	XXXXVII	Uche	-0.193004
12045	XXXXII	Lily	-0.449184
12046	XXXXII	Jaweria	-0.516555
12049	XXXXVII	Uche	-0.265553
12053	XXXXII	Jaweria	0.134433
12054	XXXXII	Jaweria	0.0474903
12055	XXXXVII	Uche	-0.396862
12056	XXVII	Ashka.Shah	0.279259
12057	XXVII	Ashka.Shah	0.0537461
12058	XXXXII	Jaweria	-0.291339
12059	XXVII	Ashka.Shah	-0.40546
12060	XXVII	Ashka.Shah	0.279259
12061	XXVII	Ashka.Shah	-0.11844
12062	XXVII	Ashka.Shah	0.279259
12063	XXXXVI	Uche	-0.464295
12064	XXVII	Ashka.Shah	-0.244339
12065	XXVII	Ashka.Shah	0.0537461
12067	XXVI	Ryan	-0.119601
12068	XXXXVII	Uche	-0.0658839
12069	XXVI	Ryan	0.0623394
12071	XXVI	Ryan	-0.06356
12073	XXVI	Ryan	-0.06356
12074	XXVI	Ryan	-0.325359
12075	XXVI	Ryan	0.138288
12076	XXVI	Ryan	-0.426038
12077	XXVI	Ryan	0.234525
12080	XXVI	sadia	-0.385343
12081	XXVI	sadia	-0.302255
12082	XXVI	sadia	-0.385343
12083	XXVI	sadia	-0.085973
12085	XXVI	sadia	0.221344
12086	XXVI	sadia	0.0976577
12087	XXVI	sadia	0.530093
12088	XXXXVI	Uche	0.0190665
12089	XXXXVII	Uche	-0.396862
12090	XXVI	Ashka.Shah	0.322262
12092	XXVI	Ashka.Shah	-0.257378
12093	XXVI	Ashka.Shah	0.322262
12094	XXVI	Ashka.Shah	0.322262
12095	XXVI	Ashka.Shah	-0.257378
12096	XXVI	Ashka.Shah	0.322262
12098	XXVI	Ashka.Shah	-0.463136
12099	XXXXVI	Uche	-0.254136
12100	XXVI	Ashka.Shah	0.322262
12101	XXXVI	Jaweria	-0.207135
12105	XXXXII	Jaweria	0.413743
12106	XXXVI	Jaweria	-0.266099
12108	XXXVI	Jaweria	-0.553118
12109	XXXVI	Jaweria	0.0963797
12112	XXXXII	Jaweria	-0.803312
12113	XXXV	Uche	0.29543
12114	XXXXII	Jaweria	-0.245713
12115	XXXV	Uche	-0.220541
12116	XXXV	Uche	-0.266563
12117	XXXV	Uche	-0.275136
12118	XXXV	Uche	-0.371586
12121	XXXVIII	Uche	-0.516028
12123	XXXIV	Lily	-0.202409
12125	XXXVIII	Uche	-0.104377
12127	XXXIV	Lily	0.353809
12128	XXXIV	Lily	-0.121181
12129	XXXVIII	Uche	0.189054
12131	XXXIV	Jaweria	0.304525
12132	XXXIV	Jaweria	-0.343257
12133	XXXIV	Jaweria	0.125182
12134	XXXIV	Jaweria	-0.401882
12135	XXXIV	Jaweria	0.205741
12137	XXXIV	Jaweria	-0.120623
12138	XXXXII	Jaweria	-0.291339
12141	XXXIV	Jaweria	-0.583154
12142	XXXIV	Jaweria	-0.315506
12145	XXXXVII	Wenpei	0.356511
12147	XXXV	Wenpei	0.709419
12148	XXXXVI	Uche	-0.254136
12149	XXXXVII	Wenpei	0.240066
12152	XXXVIII	Uche	0.189054
12154	XXXV	Wenpei	0.136216
12155	XXXVIII	Uche	-0.415809
12156	XXXV	Wenpei	0.0246999
12157	XXXV	Wenpei	-0.176658
12158	XXXXVI	Uche	0.0190665
12159	XXXVI	Jaweria	-0.449725
12160	XXXVI	Jaweria	0.208462
12161	XXXVI	Jaweria	0.156331
12162	XXXXVI	Uche	-0.311911
12163	XXXVI	Jaweria	-0.393219
12164	XXXVI	Jaweria	0.298228
12165	XXXVI	Jaweria	-0.148175
12168	XXXVI	Jaweria	0.133284
12169	XXXV	Uche	0.022158
12171	XXXV	Uche	-0.283231
12174	XXXV	Uche	-0.275136
12175	XXXXVI	Uche	-0.311911
12177	XXXV	Uche	-0.330917
12178	XXXV	Uche	0.0183043
12179	XXXV	Uche	0.00710901
12182	XXXVII	Lily	0.0477452
12183	XXXIV	Lily	0.693646
12184	XXXXVI	Jaweria	0.723339
12185	XXXIV	Lily	0.0270086
12187	XXXXVI	Jaweria	0.2136
12189	XXXIV	Lily	0.00892695
12190	XXXXVII	Jaweria	-0.316928
12192	XXIV	Jaweria	-0.0900157
12193	XXIV	Jaweria	-0.150161
12197	XXIV	Jaweria	0.0106633
12199	XXXVII	Lily	0.133565
12200	XXXXVII	Jaweria	0.0540151
12201	XXXXVI	Jaweria	0.165741
12202	XXIV	Jaweria	-0.190695
12203	XXIV	Jaweria	-0.521672
12207	XXXXVI	Jaweria	-0.847457
12211	XXXXVII	Jaweria	-0.420435
12213	XXXV	Wenpei	-0.337778
12215	XXXVII	Lily	-0.528724
12216	XXXV	Wenpei	-0.232362
12219	XXXV	Wenpei	-0.297435
12221	XXXXVI	Jaweria	-0.847457
12222	XXXV	Wenpei	-0.262063
12224	XXXXVII	Jaweria	0.226872
12225	XXVIII	Lily	0.631837
12227	XXVIII	Lily	0.0613265
12228	XXXXII	Wenpei	0.493058
12231	XXVIII	Lily	-0.0978907
12232	XXXXVI	Jaweria	0.436583
12233	XXXXII	Wenpei	0.417442
12234	XXVIII	Lily	0.430479
12238	XXXVIII	Lily	0.053731
12239	XXXVIII	Lily	-0.0146713
12240	XXXVIII	Lily	-0.21605
12244	XXXXII	Wenpei	0.371142
12245	XXXVIII	Lily	-0.244323
12246	XXXXII	Wenpei	0.4229
12247	XXXXII	Wenpei	0.140277
12249	XXXVIII	Jaweria	0.232466
12250	XXXVIII	Jaweria	0.0555746
12251	XXXVIII	Jaweria	0.519222
12255	XXXXVII	Jaweria	-0.348033
12256	XXXVIII	Jaweria	0.232466
12261	XXXXIV	Uche	0.220811
12263	XXXIX	Jaweria	-0.677447
12266	XXXIX	Jaweria	-0.663543
12268	XXXIX	Jaweria	-0.0795397
12272	XXXXIV	Uche	-0.651711
12273	XXXXIV	Uche	0.0310641
12277	XXXIX	Wenpei	-0.473461
12278	XXXIX	Wenpei	0.271635
12280	XXXIX	Uche	0.177718
12281	XXXIX	Uche	0.0918152
12282	XXXIX	Uche	0.177718
12284	XXXIX	Uche	-0.150761
12285	XXXIX	Uche	-0.234216
12286	XXXIX	Uche	0.281355
12287	XXXIX	Uche	-0.0885814
12289	XXXIX	Uche	-0.323507
12291	XXXXIV	Uche	0.345572
12294	XXXIX	Lily	0.036509
12296	XXXIX	Lily	0.0300101
12297	XXXXVI	Wenpei	0.54034
12298	XXXIX	Lily	0.107297
12299	XXXXVII	Jaweria	0.11479
12300	XXXIX	Jaweria	0.333524
12301	XXXIX	Jaweria	0.553512
12302	XXXXIV	Uche	0.220811
12303	XXXIX	Jaweria	0.155813
12305	XXXIX	Jaweria	-0.0826199
12306	XXXXIV	Uche	-0.0929249
12308	XXXIX	Jaweria	-0.250409
12309	XXXXIV	Uche	-0.133065
12312	XXXIX	Wenpei	0.0358953
12313	XXXXIV	Uche	-0.133065
12314	XXXIX	Wenpei	0.585363
12316	XXXIX	Wenpei	0.133729
12317	XXXXIV	Uche	-0.294967
12318	XXXXIV	Uche	-0.294967
12319	XXXIX	Wenpei	0.286028
12321	XXXX	Uche	0.260151
12322	XXXX	Uche	0.360607
12323	XXXX	Uche	-0.288933
12324	XXXX	Uche	0.410756
12325	XXXX	Uche	-0.0734197
12327	XXXX	Uche	-0.335025
12329	XXXX	Uche	-0.0332801
12330	XXXXIV	Uche	-0.253749
12331	XXXX	Uche	-0.798673
12332	XXXXIV	Uche	-0.73711
12334	XXXX	Lily	0.290268
12335	XXXX	Lily	0.264126
12339	XXXXIII	Lily	0.289129
12344	XXXXIII	Lily	0.494698
12345	XXXX	Jaweria	-0.134934
12346	XXXX	Jaweria	0.178802
12347	XXXX	Jaweria	-0.134934
12348	XXXX	Jaweria	-0.0944
12349	XXXX	Jaweria	0.0327204
12351	XXXXIII	Lily	-0.594823
12354	XXXX	Wenpei	-0.0625496
12355	XXXXIII	Lily	0.219055
12356	XXXX	Jaweria	-0.144995
12357	XXXXIII	Lily	-0.0172751
12359	XXXX	Jaweria	-0.295758
12362	XXXX	Jaweria	-0.693721
12363	XXXX	Wenpei	0.62217
12366	XXXX	Wenpei	0.438566
12368	XXXX	Wenpei	0.166636
12369	XXXX	Wenpei	-0.122643
12372	XXXXIII	Lily	0.297302
12377	XXXXIII	Lily	0.0831807
12386	XXXX	Lily	0.11727
12388	XXXXIII	Jaweria	-0.378077
12389	XXXXIII	Jaweria	0.427327
12390	XXXXIII	Jaweria	0.01581
12391	XXXXIII	Jaweria	0.217271
12395	XXXXIII	Jaweria	0.225969
S4 Data. Residuals from 3 day-old females, used for QTL mapping. For each sampled RIL, the strain number (matRIL), experimental block, student experimenter and residual are provided.
