# Supplementary material for: QTL mapping of natural variation reveals that the developmental regulator bruno reduces tolerance to P-element transposition in the Drosophila female germline
Source: PLoS Biol. 2018 Oct 30;16(10):e2006040. doi: 10.1371/journal.pbio.2006040 (PMC6207299; doi:10.1371/journal.pbio.2006040)
Supplement: S5 Data — For each sampled RIL, the strain number (matRIL), experimental block, student experimenter, and residual are provided. matRIL, maternal recombinant inbred line; QTL, quantitative trait locus; RIL, recombinant inbred line. (XLSX) [file pbio.2006040.s005.xlsx]

## Sheet: LB.res.2.13.18.txt
matRIL	Block	Experimenter	res
11002	XIX	Jaweria	-0.0923908
11003	XIX	Jaweria	-0.0738966
11004	XIX	Jaweria	0.207908
11005	XIX	Jaweria	0.516657
11008	XIX	Jaweria	0.455864
11009	XXXIV	Uche	-0.3685
11011	XIX	Jaweria	0.128712
11012	XIX	Jaweria	0.250232
11013	XIX	Jaweria	0.31999
11014	XIX	Jaweria	0.530149
11015	XIX	Jaweria	-0.348407
11016	XIX	Jaweria	0.731507
11017	XIX	Jaweria	0.32845
11020	XXXIV	Uche	0.065526
11021	XXXVI	Uche	-0.199579
11022	XXXVI	Uche	0.143917
11023	XXXVI	Uche	-0.309485
11025	XXXVI	Uche	0.182316
11026	XXXIV	Uche	0.065526
11028	XX	Jaweria	-0.020684
11030	XX	Jaweria	-0.0875498
11031	XX	Jaweria	-0.0979138
11032	XXXIV	Uche	-0.0547639
11033	XX	Jaweria	0.567319
11034	XXXVI	Uche	-0.37647
11037	XXXVI	Uche	0.620813
11039	XX	Jaweria	-0.0979138
11041	XXXVI	Uche	-0.105628
11042	XX	Jaweria	-0.020684
11043	XX	Jaweria	-0.282483
11044	XX	Jaweria	-0.0519544
11045	XX	Jaweria	0.0293997
11047	XX	Jaweria	-0.282483
11048	XX	Jaweria	0.369614
11049	XX	Jaweria	0.377117
11050	XXXVI	Uche	0.102166
11051	XX	Jaweria	0.367015
11052	XX	Jaweria	0.185074
11054	XXXVI	Uche	-0.663227
11055	XX	Jaweria	-0.020684
11057	XX	Jaweria	0.587004
11058	XX	Jaweria	0.149234
11060	XX	Jaweria	0.16192
11062	XX	Jaweria	0.301067
11063	XXXVI	Jaweria	-0.72044
11064	XX	Jaweria	0.252741
11065	XX	Jaweria	0.43726
11066	XX	Jaweria	0.367015
11067	XX	Jaweria	0.124192
11070	XX	Jaweria	-0.352121
11073	XXI	Wenpei	-0.0716649
11074	XXI	Wenpei	-0.039717
11078	XXI	Wenpei	0.0199077
11079	XXXVI	Jaweria	0.286414
11080	XXXVI	Jaweria	-0.398689
11085	XXIX	Uche	-0.122668
11088	XXI	Wenpei	-0.69387
11090	XXI	Wenpei	0.0290089
11091	XXI	Wenpei	-0.114134
11094	XXI	Wenpei	0.00165522
11095	XXXVI	Jaweria	-0.72044
11097	XX	Lily	-0.665338
11099	XXXIV	Uche	-0.222418
11100	XX	Lily	-0.447177
11100	XXXIV	Uche	-0.341868
11101	XXXVI	Wenpei	0.685524
11102	XX	Lily	-0.119933
11106	XX	Lily	0.301973
11106	XXXIV	Uche	0.407282
11110	XX	Lily	0.0419691
11111	XX	Lily	0.398714
11113	XX	Lily	-0.039783
11116	XX	Lily	0.000751007
11117	XXIX	Uche	-0.00237783
11118	XX	Lily	-0.585992
11119	XX	Lily	-0.421679
11120	XXXVII	Uche	0.454333
11121	XXXVII	Uche	0.183491
11122	XXIX	Uche	-0.561164
11123	XX	Lily	-0.885326
11124	XXIX	Uche	-0.00237783
11125	XX	Lily	-0.59857
11126	XXXIV	Uche	0.379262
11127	XXXIV	Uche	-0.493261
11128	XXXVII	Uche	-0.186206
11135	XXXIV	Uche	-0.780017
11140	XX	Uche	-0.409033
11141	XXXIV	Uche	0.10606
11142	XX	Uche	0.340652
11144	XXI	Uche	0.356078
11145	XXI	Uche	-0.245867
11146	XXI	Uche	0.241953
11147	XXXVII	Uche	-0.0643138
11148	XXI	Uche	0.0908729
11149	XXI	Uche	-0.127983
11150	XXI	Uche	0.136925
11151	XXI	Uche	-0.108006
11155	XXI	Uche	0.349335
11156	XXI	Uche	0.425365
11157	XXI	Uche	0.300815
11158	XXI	Uche	-0.340656
11159	XXI	Uche	-0.305851
11160	XXI	Uche	0.0269506
11161	XXI	Uche	0.120323
11163	XXI	Uche	-0.541408
11164	XXXVII	Uche	-0.272108
11166	XXI	Uche	0.300815
11167	XXIX	Uche	-0.20442
11168	XXI	Lily	0.0958104
11169	XXI	Lily	0.559458
11170	XXI	Lily	0.205716
11171	XXI	Lily	-0.286085
11172	XXIX	Lily	0.141559
11173	XXI	Lily	0.253181
11174	XXXVII	Uche	-0.272108
11175	XXI	Lily	0.0958104
11176	XXI	Lily	-0.410074
11178	XXI	Lily	0.272701
11179	XXI	Lily	0.559458
11181	XXI	Lily	0.559458
11182	XXI	Lily	-0.22594
11183	XXI	Lily	0.147941
11184	XXXVII	Jaweria	0.286178
11185	XXI	Lily	0.272701
11186	XXI	Lily	0.272701
11187	XXI	Lily	0.0018592
11189	XXI	Lily	0.0474853
11191	XXII	Wenpei	-0.068728
11192	XXII	Wenpei	0.160471
11193	XXII	Wenpei	-0.618814
11194	XXII	Wenpei	0.195771
11195	XXII	Wenpei	0.0131582
11196	XXII	Wenpei	0.275448
11197	XXII	Wenpei	0.190049
11199	XXIX	Lily	0.270084
11200	XXII	Wenpei	0.0892091
11203	XXIII	Jaweria	0.0124595
11204	XXIII	Jaweria	-0.270791
11205	XXXVII	Jaweria	0.683877
11207	XXIII	Jaweria	0.429979
11208	XXIII	Jaweria	-0.220853
11210	XXIII	Jaweria	0.151638
11211	XXIII	Jaweria	-0.412689
11214	XXIII	Jaweria	-0.106819
11215	XXXVII	Jaweria	-0.253868
11216	XXIII	Wenpei	-0.145811
11217	XXIII	Wenpei	-0.245835
11219	XXIII	Wenpei	-0.272786
11221	XXIII	Wenpei	-0.255771
11222	XXIII	Wenpei	-0.328762
11223	XXIX	Lily	0.0408848
11224	XXXIV	Uche	-0.178753
11225	XXXVII	Jaweria	0.683877
11231	XXIII	Wesley	0.576402
11232	XXIII	Wesley	-0.00323756
11233	XXIII	Wesley	0.0606412
11234	XXXVII	Jaweria	0.286178
11235	XXIII	Wesley	-0.220625
11236	XXI	Lily	0.0474853
11237	XXI	Lily	0.205716
11238	XXI	Lily	-0.326619
11240	XXI	Lily	0.147941
11241	XXI	Lily	0.559458
11243	XXI	Lily	-0.499366
11244	XXI	Lily	0.0018592
11245	XXI	Lily	-0.125261
11247	XXI	Lily	-0.165795
11248	XXI	Lily	-0.22594
11249	XXXVII	Wenpei	0.299056
11251	XXXVII	Wenpei	-0.730002
11253	XXXVII	Wenpei	0.140816
11255	XXII	Lily	-0.243009
11258	XXII	Lily	-0.702124
11259	XXII	Lily	0.562395
11260	XXXVII	Wenpei	-0.0964358
11264	XXII	Lily	-0.202998
11266	XXII	Uche	0.235204
11268	XXII	Uche	-0.00931673
11269	XXIX	Jaweria	0.665663
11270	XXII	Uche	-0.359972
11272	XXII	Uche	-0.358359
11274	XXII	Uche	-0.24293
11275	XXXIV	Uche	-0.426275
11279	XXII	Uche	0.270659
11280	XXII	Uche	0.24489
11281	XXII	Uche	-0.105069
11282	XXIX	Jaweria	0.464305
11283	XXII	Uche	0.0298876
11284	XXII	Uche	0.0141324
11285	XXII	Uche	-0.256465
11286	XXII	Uche	0.0298876
11288	XXII	Uche	0.253992
11290	XXII	Uche	0.417817
11291	XXIX	Jaweria	0.378906
11292	XXII	Wenpei	0.299095
11293	XXII	Wenpei	0.0201394
11294	XXII	Wenpei	0.283148
11295	XXII	Wenpei	0.063532
11296	XXII	Wenpei	0.28668
11297	XXII	Wenpei	-0.612715
11299	XXII	Wenpei	-0.00988914
11300	XXII	Wenpei	-0.553571
11301	XXII	Wenpei	-0.488949
11302	XXII	Jaweria	0.451513
11304	XXII	Jaweria	-0.573555
11305	XXII	Jaweria	0.342305
11307	XXII	Jaweria	-0.365215
11308	XXII	Jaweria	-0.0494511
11309	XXII	Jaweria	-0.114331
11310	XXII	Jaweria	-0.128605
11311	XXII	Jaweria	-0.335958
11312	XXII	Jaweria	-0.405559
11313	XXII	Jaweria	0.107413
11314	XXII	Jaweria	-0.0768935
11315	XXII	Jaweria	0.641639
11316	XXII	Jaweria	-0.143759
11317	XXII	Jaweria	-0.00879288
11319	XXII	Jaweria	0.301802
11320	XXII	Jaweria	0.0776962
11322	XXII	Jaweria	0.454859
11324	XXII	Jaweria	-0.270099
11327	XXII	Jaweria	-0.417185
11328	XXII	Jaweria	0.641639
11330	XXII	Jaweria	0.00550682
11335	XXII	Jaweria	-0.456944
11336	XXII	Jaweria	-0.484297
11337	XXII	Jaweria	0.205352
11338	XXII	Uche	0.412095
11339	XXII	Uche	0.698852
11340	XXII	Uche	0.698852
11342	XXII	Uche	0.12326
11343	XXII	Uche	0.698852
11345	XXII	Uche	-0.142217
11346	XXII	Uche	0.698852
11347	XXII	Uche	0.359015
11349	XXII	Uche	-0.24293
11364	XXIV	Uche	0.580442
11372	XXIX	Jaweria	0.665663
11373	XXIX	Jaweria	0.202015
11374	XXIX	Jaweria	-0.139741
11376	XXIX	Wenpei	-0.154536
11378	XXIX	Wenpei	0.216019
11379	XXIX	Wenpei	0.0893127
11381	XXIX	Wenpei	-0.0696809
11382	XXIX	Wenpei	0.50083
11388	XXIX	Wenpei	0.0893127
11391	XXIX	Wenpei	0.28598
11392	XXIV	Uche	-0.216236
11394	XXIX	Wenpei	0.214073
11396	XXIV	Uche	0.280085
11399	XXXIV	Lily	0.367566
11400	XXIV	Lily	-0.218488
11401	XXIV	Lily	0.736828
11402	XXIV	Lily	-0.0798401
11403	XXIV	Lily	0.539433
11404	XXIV	Lily	0.403355
11405	XXIV	Lily	0.151143
11406	XXIV	Lily	0.296318
11407	XXIV	Lily	-0.17491
11409	XXXIV	Lily	0.476612
11410	XXIV	Jaweria	-0.175084
11411	XXIV	Jaweria	-0.400982
11412	XXIV	Jaweria	-0.754724
11413	XXIV	Jaweria	0.258474
11414	XXIV	Jaweria	-0.432973
11415	XXIV	Jaweria	0.273433
11416	XXIV	Jaweria	-0.139244
11420	XXIV	Jaweria	-0.220498
11421	XXIV	Jaweria	-0.57112
11424	XXIV	Wenpei	0.0603666
11425	XXIV	Wenpei	-0.324432
11426	XXIX	Uche	-0.0825281
11429	XXIV	Wenpei	-0.524457
11431	XXIV	Wenpei	0.169964
11432	XXIV	Wenpei	-0.272272
11433	XXIX	Uche	-0.163202
11434	XXIV	Wenpei	0.1415
11435	XXIV	Wenpei	-0.320243
11436	XXXIV	Lily	0.654323
11437	XXV	Wesley	0.460176
11439	XXXIV	Lily	0.273816
11442	XXXIV	Lily	0.177643
11444	XXV	Wesley	0.460176
11446	XXXIV	Lily	-0.251278
11447	XXXIV	Lily	-0.410029
11448	XXV	Wesley	-0.0634229
11451	XXIX	Uche	-0.0825281
11452	XXIX	Uche	-0.384273
11453	XXV	Uche	0.575986
11454	XXIX	Uche	-0.20442
11456	XXIX	Uche	-0.122668
11457	XXXIV	Lily	0.460664
11458	XXV	Uche	0.0119508
11459	XXIX	Uche	-0.0425174
11460	XXV	Lily	0.365244
11461	XXV	Lily	-0.0672814
11463	XXV	Lily	0.271378
11464	XXV	Lily	0.402946
11466	XXV	Lily	0.100467
11469	XXXIV	Lily	0.373288
11471	XXV	Jaweria	-0.259793
11472	XXV	Jaweria	-0.0652672
11473	XXV	Jaweria	-0.387018
11474	XXV	Jaweria	-0.266292
11475	XXV	Jaweria	-0.293067
11476	XXV	Jaweria	0.256483
11477	XXV	Jaweria	-0.575023
11478	XXV	Jaweria	0.208158
11479	XXV	Jaweria	-0.496924
11481	XXV	Wenpei	-0.338081
11482	XXXIV	Lily	-0.392875
11483	XXV	Wenpei	-0.0601819
11484	XXV	Wenpei	0.394477
11490	XXV	Wenpei	0.101337
12001	XIX	Uche	-0.37056
12002	XIX	Uche	0.78872
12003	XIX	Uche	-0.280984
12005	XIX	Uche	-0.104659
12007	XXXVIII	Uche	-0.154502
12008	XXIX	Lily	0.134785
12009	XXXIV	Lily	-0.415381
12011	XIX	Uche	0.276747
12013	XIX	Uche	-0.308092
12014	XXXVIII	Uche	0.904321
12015	XIX	Uche	-0.311116
12016	XIX	Uche	0.161099
12017	XXXIV	Lily	-0.435198
12018	XIX	Uche	-0.318429
12019	XIX	Uche	0.138288
12020	XXXVIII	Uche	-0.666475
12021	XIX	Uche	0.0749953
12022	XXXVIII	Uche	0.179068
12023	XIX	Uche	0.231121
12026	XIX	Uche	-0.0973574
12030	XXXVIII	Uche	-0.154502
12031	XXXVIII	Uche	-0.465117
12033	XXXVIII	Uche	0.0182442
12035	XIX	Lily	-0.497999
12036	XIX	Lily	-0.360935
12037	XIX	Lily	0.450905
12038	XIX	Lily	0.00876189
12039	XIX	Lily	-0.406561
12040	XXXVIII	Uche	-0.254958
12041	XIX	Lily	0.00876189
12042	XIX	Lily	0.652263
12043	XIX	Lily	0.298521
12044	XIX	Lily	-0.564792
12045	XIX	Lily	-0.153141
12046	XIX	Lily	-0.233814
12052	XXXVIII	Jaweria	-0.293514
12053	XXIX	Lily	0.0147909
12054	XIX	Lily	0.0509988
12056	XIX	Lily	-0.0729902
12057	XIX	Lily	0.0817526
12058	XIX	Lily	-0.918533
12060	XXXIII	Jaweria	0.291564
12062	XIX	Wenpei	0.0324478
12063	XXXVIII	Jaweria	-0.723688
12064	XXIX	Lily	-0.606149
12069	XXXIII	Jaweria	0.257564
12070	XXXVIII	Uche	0.0428727
12070	XXXVIII	Jaweria	-0.0143401
12071	XXXIII	Jaweria	0.130443
12073	XIX	Wenpei	-0.0241989
12074	XXXIII	Jaweria	-0.433883
12075	XXXIII	Jaweria	0.351515
12080	XIX	Jaweria	-0.0300727
12081	XIX	Jaweria	-0.558254
12082	XXX	Wenpei	-0.113416
12083	XIX	Jaweria	-0.195788
12085	XIX	Jaweria	0.130243
12086	XXXIII	Jaweria	-0.0303806
12087	XXXIII	Jaweria	0.235523
12088	XXXVIII	Jaweria	0.383461
12090	XIX	Jaweria	-0.403002
12092	XXXIII	Jaweria	-0.243661
12093	XXXVIII	Jaweria	-0.52233
12094	XIX	Jaweria	0.357715
12095	XXXIII	Jaweria	-0.755634
12096	XXXIII	Jaweria	-0.755634
12100	XIX	Jaweria	-0.0923908
12101	XXV	Wesley	-0.16537
12102	XXXIII	Jaweria	0.130443
12103	XXXIII	Jaweria	-0.17126
12105	XXV	Wesley	0.138425
12108	XXV	Wesley	0.030002
12109	XXV	Wesley	-0.16631
12112	XXX	Wenpei	0.207114
12113	XXVI	Uche	0.164006
12114	XXVI	Uche	0.138543
12115	XXVI	Uche	-0.147809
12117	XXVI	Uche	0.316625
12118	XXVI	Uche	0.236997
12120	XXXIV	Wenpei	0.269399
12121	XXXIV	Wenpei	0.207366
12123	XXVI	Lily	-0.0553873
12125	XXVI	Lily	0.314317
12128	XXVI	Lily	-0.35527
12129	XXVI	Lily	0.480925
12131	XXVI	Jaweria	-0.135782
12132	XXVI	Jaweria	-0.0851871
12133	XXVI	Jaweria	0.286647
12134	XXVI	Jaweria	-0.319409
12135	XXVI	Jaweria	0.0813307
12136	XXXIV	Wenpei	-0.0693828
12137	XXVI	Jaweria	0.117243
12138	XXVI	Jaweria	-0.820502
12141	XXVI	Jaweria	-0.498751
12142	XXX	Wenpei	0.0511165
12148	XXXVIII	Jaweria	-0.325988
12150	XXXVIII	Jaweria	0.0116267
12152	XXX	Wenpei	-0.0436722
12154	XXVI	Wenpei	0.111477
12155	XXVI	Wenpei	0.111477
12156	XXVI	Wenpei	-0.0400844
12157	XXVI	Wenpei	0.197865
12159	XXVIII	Wenpei	-0.15048
12160	XXVIII	Wenpei	-0.0292108
12161	XXVIII	Wenpei	-0.0260598
12162	XXXVIII	Jaweria	-0.132815
12165	XXVIII	Wenpei	0.0520932
12167	XXXIV	Wenpei	0.0947485
12178	XXXV	Uche	0.219694
12181	XXVII	Jaweria	0.00603164
12182	XXVII	Jaweria	-0.112076
12183	XXVII	Jaweria	0.223433
12184	XXXVIII	Wenpei	0.462287
12188	XXXV	Uche	-0.0651191
12193	XXVII	Jaweria	-0.40562
12195	XXXVIII	Wenpei	0.284576
12197	XXVII	Jaweria	-0.247388
12199	XXVII	Jaweria	-0.0194804
12202	XXVII	Jaweria	-0.295714
12203	XXVII	Jaweria	-0.295714
12215	XXXV	Uche	-0.237866
12222	XXXV	Uche	-0.749838
12224	XXVII	Uche	0.16048
12225	XXVII	Uche	0.367555
12227	XXVII	Uche	-0.290632
12228	XXVII	Uche	0.868648
12230	XXXV	Uche	-0.19224
12231	XXVII	Uche	-0.415392
12232	XXVII	Uche	-0.156615
12233	XXVII	Uche	-0.0586473
12234	XXVII	Uche	-0.190176
12236	XXXI	Uche	0.29219
12238	XXXI	Uche	-0.209035
12239	XXXI	Uche	-0.0362887
12240	XXXI	Uche	0.0843956
12243	XXXI	Uche	-0.175474
12244	XXXI	Uche	-0.219915
12245	XXXI	Uche	-0.133005
12246	XXXI	Uche	0.14162
12247	XXXI	Uche	-0.309491
12249	XXXII	Lily	-0.28177
12250	XXXII	Lily	-0.321658
12252	XXXII	Lily	-0.28177
12256	XXXII	Lily	-0.189081
12261	XXXII	Jaweria	0.752791
12266	XXXII	Jaweria	0.289143
12268	XXXII	Jaweria	0.752791
12273	XXXIII	Wenpei	0.0863868
12277	XXXII	Jaweria	-0.354358
12278	XXXII	Jaweria	-0.306033
12285	XXXIII	Jaweria	-0.755634
12289	XXXIII	Jaweria	0.528406
12291	XXXIII	Jaweria	0.351515
12296	XXXIII	Jaweria	0.417463
12298	XXXIII	Jaweria	-0.175994
12301	XXXIII	Lily	0.252939
12302	XXXIII	Lily	-0.0309568
12305	XXXIII	Lily	0.0644058
12309	XXXIII	Lily	-0.191377
12312	XXXIII	Lily	-0.0161215
12313	XXXIII	Lily	0.374551
12314	XXXIII	Lily	0.146402
12316	XXXIII	Lily	-0.356245
12323	XXXIII	Uche	0.271111
12324	XXXIII	Uche	0.360403
12325	XXXIII	Uche	-0.0549199
12327	XXXIII	Uche	0.187656
12329	XXXIII	Uche	-0.286904
12330	XXXIII	Uche	-0.0549199
12331	XXXIII	Uche	-0.411664
12332	XXXIII	Uche	-0.411664
12334	XXXIII	Uche	-0.148954
12334	XXXIII	Jaweria	-0.206167
12335	XXXIII	Uche	0.106982
12341	XXXIII	Uche	0.0268322
12366	XXXIV	Jaweria	0.532209
12370	XXXIV	Jaweria	0.269919
12372	XXXIV	Jaweria	0.32205
12378	XXXV	Wenpei	0.201213
12383	XXXIV	Jaweria	-0.301168
12391	XXXV	Wenpei	0.333183
12395	XXXV	Wenpei	0.378924
S5 Data. Residuals from 21 day old females, used for QTL mapping. For each sampled RIL, the strain number (matRIL), experimental block, student experimenter and residual are provided.
