# Supplementary material for: QTL mapping of natural variation reveals that the developmental regulator bruno reduces tolerance to P-element transposition in the Drosophila female germline
Source: PLoS Biol. 2018 Oct 30;16(10):e2006040. doi: 10.1371/journal.pbio.2006040 (PMC6207299; doi:10.1371/journal.pbio.2006040)
Supplement: S6 Data — An atrophy score of 1 denotes atrophied ovaries, while 0 indicates non-atrophied ovaries. For each female, the maternal RIL, background, and phenotype are provided. F1, filial 1; RIL, recombinant inbred line. (XLSX) [file pbio.2006040.s006.xlsx]

## Sheet: S6data.csv
atrophy	RIL	Pair	phenotype
1	11120	A	sensitive
1	11120	A	sensitive
1	11120	A	sensitive
1	11120	A	sensitive
1	11120	A	sensitive
1	11120	A	sensitive
1	11120	A	sensitive
1	11120	A	sensitive
1	11120	A	sensitive
1	11120	A	sensitive
1	11120	A	sensitive
1	11120	A	sensitive
1	11120	A	sensitive
1	11120	A	sensitive
1	11120	A	sensitive
1	11120	A	sensitive
1	11120	A	sensitive
1	11120	A	sensitive
1	11120	A	sensitive
1	11120	A	sensitive
1	11120	A	sensitive
1	11120	A	sensitive
1	11120	A	sensitive
1	11120	A	sensitive
1	11120	A	sensitive
1	11120	A	sensitive
1	11120	A	sensitive
1	11120	A	sensitive
1	11374	A	tolerant
1	11374	A	tolerant
1	11374	A	tolerant
1	11374	A	tolerant
1	11374	A	tolerant
1	11374	A	tolerant
1	11374	A	tolerant
1	11374	A	tolerant
1	11374	A	tolerant
1	11374	A	tolerant
1	11374	A	tolerant
1	11374	A	tolerant
1	11374	A	tolerant
1	11374	A	tolerant
1	11374	A	tolerant
1	11374	A	tolerant
1	11374	A	tolerant
1	11374	A	tolerant
0	11374	A	tolerant
0	11374	A	tolerant
0	11374	A	tolerant
0	11374	A	tolerant
0	11374	A	tolerant
0	11374	A	tolerant
0	11374	A	tolerant
0	11374	A	tolerant
1	11200	B	sensitive
1	11200	B	sensitive
1	11200	B	sensitive
1	11200	B	sensitive
1	11200	B	sensitive
1	11200	B	sensitive
1	11200	B	sensitive
1	11200	B	sensitive
1	11200	B	sensitive
1	11200	B	sensitive
1	11200	B	sensitive
1	11200	B	sensitive
1	11200	B	sensitive
1	11200	B	sensitive
1	11200	B	sensitive
1	11200	B	sensitive
1	11200	B	sensitive
1	11200	B	sensitive
1	11200	B	sensitive
1	11200	B	sensitive
1	11200	B	sensitive
1	11200	B	sensitive
1	11200	B	sensitive
1	11200	B	sensitive
1	11200	B	sensitive
1	11200	B	sensitive
1	11200	B	sensitive
1	11200	B	sensitive
1	11200	B	sensitive
1	11200	B	sensitive
1	11200	B	sensitive
1	11200	B	sensitive
1	11200	B	sensitive
1	11200	B	sensitive
1	11200	B	sensitive
1	11200	B	sensitive
1	11200	B	sensitive
0	11200	B	sensitive
0	11200	B	sensitive
1	11131	B	tolerant
1	11131	B	tolerant
1	11131	B	tolerant
1	11131	B	tolerant
1	11131	B	tolerant
1	11131	B	tolerant
1	11131	B	tolerant
0	11131	B	tolerant
0	11131	B	tolerant
0	11131	B	tolerant
0	11131	B	tolerant
0	11131	B	tolerant
0	11131	B	tolerant
0	11131	B	tolerant
0	11131	B	tolerant
0	11131	B	tolerant
0	11131	B	tolerant
0	11131	B	tolerant
0	11131	B	tolerant
0	11131	B	tolerant
1	11343	C	sensitive
1	11343	C	sensitive
1	11343	C	sensitive
1	11343	C	sensitive
1	11343	C	sensitive
1	11343	C	sensitive
1	11343	C	sensitive
1	11343	C	sensitive
1	11343	C	sensitive
1	11343	C	sensitive
1	11343	C	sensitive
1	11343	C	sensitive
1	11343	C	sensitive
1	11343	C	sensitive
1	11343	C	sensitive
1	11343	C	sensitive
1	11343	C	sensitive
1	11343	C	sensitive
1	11343	C	sensitive
1	11343	C	sensitive
1	11343	C	sensitive
1	11343	C	sensitive
1	11343	C	sensitive
1	11343	C	sensitive
1	11343	C	sensitive
1	11343	C	sensitive
1	11343	C	sensitive
1	11343	C	sensitive
1	11343	C	sensitive
1	11343	C	sensitive
1	11343	C	sensitive
1	11343	C	sensitive
1	11343	C	sensitive
1	11343	C	sensitive
1	11343	C	sensitive
1	11435	C	tolerant
1	11435	C	tolerant
1	11435	C	tolerant
1	11435	C	tolerant
1	11435	C	tolerant
1	11435	C	tolerant
1	11435	C	tolerant
1	11435	C	tolerant
1	11435	C	tolerant
1	11435	C	tolerant
1	11435	C	tolerant
1	11435	C	tolerant
1	11435	C	tolerant
1	11435	C	tolerant
1	11435	C	tolerant
1	11435	C	tolerant
1	11435	C	tolerant
1	11435	C	tolerant
1	11435	C	tolerant
0	11435	C	tolerant
0	11435	C	tolerant
0	11435	C	tolerant
0	11435	C	tolerant
0	11435	C	tolerant
0	11435	C	tolerant
0	11435	C	tolerant
0	11435	C	tolerant
S6 Data. Ovarian atrophy among dysgenic F1 offspring of background matched RILs. Atrophy scores of 1 denote atrophied ovaries, while 0 indicates non-atrophied ovaries. For each female, the maternal RIL, background, and phenotype are provided.
