# Supplementary material for: QTL mapping of natural variation reveals that the developmental regulator bruno reduces tolerance to P-element transposition in the Drosophila female germline
Source: PLoS Biol. 2018 Oct 30;16(10):e2006040. doi: 10.1371/journal.pbio.2006040 (PMC6207299; doi:10.1371/journal.pbio.2006040)
Supplement: S7 Data — For each female, the number of F2 offspring produced, the maternal RIL, background, and phenotype are provided. F1, filial 1; F2, filial 2; RIL, recombinant inbred line. (XLSX) [file pbio.2006040.s007.xlsx]

## Sheet: RIL-fertility.txt
RIL	background	phenotype	F2
11131	B	tolerant	0
11131	B	tolerant	28
11131	B	tolerant	0
11131	B	tolerant	0
11131	B	tolerant	11
11131	B	tolerant	0
11343	C	sensitive	0
11435	C	tolerant	9
11435	C	tolerant	6
11435	C	tolerant	1
11435	C	tolerant	2
11435	C	tolerant	0
11435	C	tolerant	5
11435	C	tolerant	0
11435	C	tolerant	3
11435	C	tolerant	4
11435	C	tolerant	0
11435	C	tolerant	7
11435	C	tolerant	7
11435	C	tolerant	8
11200	B	sensitive	0
11200	B	sensitive	0
11200	B	sensitive	0
11200	B	sensitive	0
11200	B	sensitive	0
11200	B	sensitive	0
11200	B	sensitive	0
11200	B	sensitive	0
11200	B	sensitive	0
11200	B	sensitive	0
11200	B	sensitive	0
11200	B	sensitive	0
11200	B	sensitive	0
11200	B	sensitive	0
11200	B	sensitive	0
11200	B	sensitive	0
11200	B	sensitive	0
11200	B	sensitive	0
11200	B	sensitive	2
11200	B	sensitive	0
11200	B	sensitive	6
11200	B	sensitive	0
11374	A	tolerant	8
11120	A	sensitive	0
11120	A	sensitive	3
11120	A	sensitive	0
11120	A	sensitive	0
11120	A	sensitive	0
11120	A	sensitive	0
11343	C	sensitive	0
11343	C	sensitive	5
11343	C	sensitive	0
11343	C	sensitive	0
11343	C	sensitive	0
11343	C	sensitive	0
11343	C	sensitive	0
11343	C	sensitive	0
11343	C	sensitive	0
11131	B	tolerant	12
11131	B	tolerant	0
11131	B	tolerant	33
11131	B	tolerant	0
11131	B	tolerant	0
11131	B	tolerant	51
11131	B	tolerant	0
11343	C	sensitive	0
11343	C	sensitive	0
11435	C	tolerant	4
11435	C	tolerant	2
11435	C	tolerant	0
11435	C	tolerant	0
11435	C	tolerant	5
11435	C	tolerant	7
11435	C	tolerant	3
11435	C	tolerant	11
11435	C	tolerant	1
11435	C	tolerant	1
11435	C	tolerant	2
11435	C	tolerant	0
11200	B	sensitive	22
11120	A	sensitive	0
11200	B	sensitive	29
11200	B	sensitive	0
11200	B	sensitive	0
11200	B	sensitive	0
11200	B	sensitive	0
11200	B	sensitive	0
11200	B	sensitive	0
11374	A	tolerant	1
11374	A	tolerant	1
11374	A	tolerant	5
11374	A	tolerant	3
11374	A	tolerant	27
11374	A	tolerant	0
11374	A	tolerant	6
11374	A	tolerant	16
11374	A	tolerant	0
11374	A	tolerant	0
11374	A	tolerant	13
11200	B	sensitive	0
11200	B	sensitive	0
11200	B	sensitive	0
11200	B	sensitive	0
11200	B	sensitive	0
11200	B	sensitive	38
11200	B	sensitive	29
11435	C	tolerant	16
11131	B	tolerant	9
11131	B	tolerant	26
11131	B	tolerant	0
11343	C	sensitive	0
11343	C	sensitive	0
11343	C	sensitive	0
11343	C	sensitive	1
11343	C	sensitive	0
11343	C	sensitive	0
11343	C	sensitive	1
11343	C	sensitive	0
11343	C	sensitive	1
11343	C	sensitive	0
11343	C	sensitive	0
11343	C	sensitive	0
11120	A	sensitive	0
11120	A	sensitive	0
11120	A	sensitive	0
11120	A	sensitive	0
11120	A	sensitive	0
11120	A	sensitive	0
11120	A	sensitive	0
11120	A	sensitive	0
11120	A	sensitive	0
11120	A	sensitive	0
11120	A	sensitive	0
11120	A	sensitive	0
11120	A	sensitive	5
11120	A	sensitive	0
11120	A	sensitive	0
11120	A	sensitive	32
11131	B	tolerant	0
11131	B	tolerant	0
11131	B	tolerant	44
11435	C	tolerant	0
11435	C	tolerant	0
11435	C	tolerant	0
11435	C	tolerant	36
11435	C	tolerant	0
11435	C	tolerant	35
11343	C	sensitive	0
11343	C	sensitive	0
11343	C	sensitive	1
11343	C	sensitive	2
11343	C	sensitive	0
11343	C	sensitive	0
11343	C	sensitive	0
11343	C	sensitive	0
11374	A	tolerant	3
11374	A	tolerant	1
11374	A	tolerant	0
11374	A	tolerant	0
11374	A	tolerant	0
11374	A	tolerant	11
11200	B	sensitive	14
11200	B	sensitive	0
11200	B	sensitive	0
11120	A	sensitive	1
11120	A	sensitive	0
11120	A	sensitive	0
11120	A	sensitive	0
11120	A	sensitive	0
11120	A	sensitive	0
11120	A	sensitive	0
11120	A	sensitive	0
11120	A	sensitive	0
11120	A	sensitive	0
11120	A	sensitive	0
11120	A	sensitive	0
11120	A	sensitive	0
11120	A	sensitive	0
11120	A	sensitive	0
11120	A	sensitive	0
11120	A	sensitive	0
11120	A	sensitive	0
11120	A	sensitive	0
11120	A	sensitive	0
11120	A	sensitive	26
11120	A	sensitive	0
11120	A	sensitive	0
11120	A	sensitive	0
11120	A	sensitive	16
11131	B	tolerant	14
11131	B	tolerant	4
11131	B	tolerant	48
11131	B	tolerant	23
11131	B	tolerant	57
11131	B	tolerant	51
11131	B	tolerant	6
11343	C	sensitive	1
11343	C	sensitive	1
11343	C	sensitive	0
11343	C	sensitive	0
11343	C	sensitive	0
11343	C	sensitive	0
11343	C	sensitive	0
11343	C	sensitive	0
11343	C	sensitive	0
11343	C	sensitive	1
11343	C	sensitive	0
11343	C	sensitive	0
11343	C	sensitive	0
11343	C	sensitive	0
11343	C	sensitive	0
11343	C	sensitive	0
11343	C	sensitive	43
11343	C	sensitive	0
11343	C	sensitive	0
11343	C	sensitive	0
11343	C	sensitive	0
11343	C	sensitive	0
11343	C	sensitive	0
11435	C	tolerant	5
11435	C	tolerant	1
11435	C	tolerant	0
11435	C	tolerant	3
11435	C	tolerant	1
11435	C	tolerant	6
11435	C	tolerant	0
11435	C	tolerant	0
11435	C	tolerant	3
11435	C	tolerant	6
11435	C	tolerant	11
11435	C	tolerant	4
11435	C	tolerant	0
11435	C	tolerant	6
11435	C	tolerant	23
11200	B	sensitive	0
11200	B	sensitive	0
11200	B	sensitive	0
11200	B	sensitive	0
11200	B	sensitive	0
11200	B	sensitive	16
11200	B	sensitive	0
11200	B	sensitive	0
11374	A	tolerant	14
11374	A	tolerant	0
11374	A	tolerant	0
11374	A	tolerant	0
11374	A	tolerant	0
11374	A	tolerant	10
11374	A	tolerant	0
11374	A	tolerant	58
11374	A	tolerant	0
11374	A	tolerant	0
11374	A	tolerant	4
11374	A	tolerant	0
11374	A	tolerant	0
11374	A	tolerant	1
11374	A	tolerant	3
11374	A	tolerant	0
11374	A	tolerant	9
11374	A	tolerant	0
11374	A	tolerant	0
11374	A	tolerant	0
11374	A	tolerant	0
11374	A	tolerant	3
11374	A	tolerant	12
11374	A	tolerant	1
11374	A	tolerant	0
11200	B	sensitive	0
11200	B	sensitive	0
11200	B	sensitive	32
11343	C	sensitive	0
11343	C	sensitive	14
11343	C	sensitive	1
11343	C	sensitive	0
11343	C	sensitive	0
11343	C	sensitive	1
11343	C	sensitive	0
11343	C	sensitive	0
11343	C	sensitive	0
11435	C	tolerant	1
11435	C	tolerant	0
11435	C	tolerant	3
11435	C	tolerant	5
11435	C	tolerant	0
11435	C	tolerant	0
11435	C	tolerant	0
11435	C	tolerant	2
11435	C	tolerant	6
11435	C	tolerant	2
11435	C	tolerant	3
11435	C	tolerant	12
11435	C	tolerant	8
11131	B	tolerant	27
11131	B	tolerant	39
11131	B	tolerant	0
11131	B	tolerant	60
11131	B	tolerant	51
11120	A	sensitive	0
11120	A	sensitive	0
11120	A	sensitive	0
11120	A	sensitive	7
11120	A	sensitive	0
11120	A	sensitive	0
11120	A	sensitive	10
11120	A	sensitive	0
11120	A	sensitive	0
S7 Data. Fertility among dysgenic F1 offspring of background matched RILs. For each female, the number of F2 offspring produced, the maternal RIL, background, and phenotype are provided.
