# Supplementary material for: QTL mapping of natural variation reveals that the developmental regulator bruno reduces tolerance to P-element transposition in the Drosophila female germline
Source: PLoS Biol. 2018 Oct 30;16(10):e2006040. doi: 10.1371/journal.pbio.2006040 (PMC6207299; doi:10.1371/journal.pbio.2006040)
Supplement: S8 Data — bruno expression levels (relative to rpl32), RIL genotype, background, phenotype, and biological replicate are provided. RIL, recombinant inbred line. (XLSX) [file pbio.2006040.s008.xlsx]

## Sheet: bru-exp2.txt
bru-exp	RIL	background	phenotype	rep
0.821789	11374	A	tolerant	1
0.835162	11374	A	tolerant	1
0.818413	11374	A	tolerant	1
1.0368	11200	B	sensitive	1
1.04447	11200	B	sensitive	1
1.03787	11200	B	sensitive	1
1.05159	11343	C	sensitive	1
1.0173	11343	C	sensitive	1
1.03235	11343	C	sensitive	1
0.88557	11435	C	tolerant	1
0.884348	11435	C	tolerant	1
0.840456	11435	C	tolerant	1
0.806856	11131	B	tolerant	1
0.878611	11131	B	tolerant	1
0.815266	11131	B	tolerant	1
0.998108	11120	A	sensitive	1
0.967407	11120	A	sensitive	1
0.971125	11120	A	sensitive	1
0.726918	11374	A	tolerant	2
0.745815	11374	A	tolerant	2
0.7108	11374	A	tolerant	2
0.793696	11200	B	sensitive	2
0.806539	11200	B	sensitive	2
0.805273	11200	B	sensitive	2
0.769238	11343	C	sensitive	2
0.732755	11343	C	sensitive	2
0.767507	11343	C	sensitive	2
0.621016	11435	C	tolerant	2
0.640786	11435	C	tolerant	2
0.639615	11435	C	tolerant	2
0.740638	11131	B	tolerant	2
0.776045	11131	B	tolerant	2
0.74699	11131	B	tolerant	2
0.772792	11120	A	sensitive	2
0.82149	11120	A	sensitive	2
0.817587	11120	A	sensitive	2
1.11662	11374	A	tolerant	3
1.10761	11374	A	tolerant	3
1.12579	11374	A	tolerant	3
1.43196	11200	B	sensitive	3
1.40816	11200	B	sensitive	3
1.41056	11200	B	sensitive	3
0.928101	11343	C	sensitive	3
0.946095	11343	C	sensitive	3
0.939122	11343	C	sensitive	3
0.774893	11435	C	tolerant	3
0.851894	11435	C	tolerant	3
0.861809	11435	C	tolerant	3
0.782394	11131	B	tolerant	3
0.788485	11131	B	tolerant	3
0.82287	11131	B	tolerant	3
1.30175	11120	A	sensitive	3
1.37511	11120	A	sensitive	3
1.4677	11120	A	sensitive	3
S8 Data. Bruno expression in background matched RILs. Bruno expression levels (relative to rpl32), RIL genotype, background, phenotype and biological replicate are provided.
