# Supplementary material for: QTL mapping of natural variation reveals that the developmental regulator bruno reduces tolerance to P-element transposition in the Drosophila female germline
Source: PLoS Biol. 2018 Oct 30;16(10):e2006040. doi: 10.1371/journal.pbio.2006040 (PMC6207299; doi:10.1371/journal.pbio.2006040)
Supplement: S9 Data — The raw counts and proportion of atrophied and non-atrophied ovaries are provided for different offspring classes. Genotype indicates the zygotic genotype. Gene indicates gene affected by a heterozygous loss-of-function allele in the maternal genotype. Allele indicates the specific loss-of-function mutation. F1, filial 1. (XLSX) [file pbio.2006040.s009.xlsx]

## Sheet: Sheet1
Genotype	Gene	Allele	Atrophy	Not-Atrophy	Proportion
ThrRsK04203	ThrRs	ThrRsK04203	57	8	0.876923
Cyo	ThrRs	ThrRsK04203	40	13	0.754717
Rab6[GE13031]	Rab6	Rab6[GE13031]	32	8	0.8
cyo	Rab6	Rab6[GE13031]	23	13	0.638889
ced-12[c06760]	ced-12	ced-12[c06760]	79	4	0.951807
cyo	ced-12	ced-12[c06760]	54	6	0.9
Rab6[D23D]	Rab6	Rab6[D23D]	62	18	0.775
CyO	Rab6	Rab6[D23D]	51	23	0.689189
S9 Data. Ovarian atrophy among F1 dysgenic offspring of candidate gene heterozygous mutant mothers. The raw counts and proportion of atrophied and non-atrophied ovaries are provided for different offspring classes. Genotype indicates the zygotic genotype. Gene indicates gene affected by a heterozygous loss-of-function allele in the maternal genotype. Allele indicates the specific loss of function…
