# Supplementary material for: QTL mapping of natural variation reveals that the developmental regulator bruno reduces tolerance to P-element transposition in the Drosophila female germline
Source: PLoS Biol. 2018 Oct 30;16(10):e2006040. doi: 10.1371/journal.pbio.2006040 (PMC6207299; doi:10.1371/journal.pbio.2006040)
Supplement: S10 Data — The raw counts and proportion of atrophied and non-atrophied ovaries are provided for different offspring classes. Genotype indicates the zygotic genotype. Gene indicates whether the maternal genotype was heterozygous for a bruno loss-of-function allele, an oskar loss-of-function allele, or both. Allele indicates which mutations were found in the maternal genotype. F1, filial 1. (XLSX) [file pbio.2006040.s010.xlsx]

## Sheet: Sheet1
Genotype	Gene	Allele	Atrophy	Not-Atrophy	Proportion
bruno[QB]	bruno	bruno[QB]	12	81	0.129032
CyO[QB]	bruno	bruno[QB]	32	18	0.64
bruno[RM]	bruno	bruno[RM]	5	20	0.2
CyO[RM]	bruno	bruno[RM]	24	8	0.75
osk[A87]	oskar	osk[A87]	48	8	0.857143
TM2	oskar	osk[A87]	38	15	0.716981
osk[0]	oskar	osk[0]	85	4	0.955056
TM3(osk[0])	oskar	osk[0]	73	7	0.9125
Df(3R)osk	oskar	Df(3R)osk	31	1	0.96875
TM3(Df(3R)Osk	oskar	Df(3R)osk	37	2	0.948718
Df(2L)bru;osk[A87](TM2)	double-mutant	Df(2L)bru;osk[A87](TM2)	12	19	0.387097
CyO;osk[A87](TM2)	double-mutant	Df(2L)bru;osk[A87](TM2)	26	2	0.928571
Df(2L)bru;TM2(osk[A87])	double-mutant	Df(2L)bru;osk[A87](TM2)	9	22	0.290323
CyO;TM2(osk[A87])	double-mutant	Df(2L)bru;osk[A87](TM2)	24	2	0.923077
Df(2L)bru;Df(3R)osk	double-mutant	Df(2L)bru;Df(3R)osk	35	19	0.648148
Df(2L)bru;TM2	double-mutant	Df(2L)bru;Df(3R)osk	20	32	0.384615
CyO;Df(3R)osk	double-mutant	Df(2L)bru;Df(3R)osk	41	4	0.911111
CyO;TM2	double-mutant	Df(2L)bru;Df(3R)osk	24	2	0.827586
Df(2L)bru;osk[A87]	double-mutant	Df(2L)bru;osk[A87]	13	13	0.5
Df(2L)bru;MKRS	double-mutant	Df(2L)bru;osk[A87]	19	20	0.487179
CyO;osk[A87]	double-mutant	Df(2L)bru;osk[A87]	24	1	0.96
CyO;MKRS	double-mutant	Df(2L)bru;osk[A87]	26	4	0.866667
S10 Data. Ovarian atrophy among F1 dysgenic offspring of bruno and oskar mutant mothers. The raw counts and proportion of atrophied and non-atrophied ovaries are provided for different offspring classes. Genotype indicates the zygotic genotype. Gene indicates whether the maternal genotype was heterozygous for a bruno loss-of-function allele, and oskar loss-of-function allele, or both. Allele indi…
