# Supplementary material for: QTL mapping of natural variation reveals that the developmental regulator bruno reduces tolerance to P-element transposition in the Drosophila female germline
Source: PLoS Biol. 2018 Oct 30;16(10):e2006040. doi: 10.1371/journal.pbio.2006040 (PMC6207299; doi:10.1371/journal.pbio.2006040)
Supplement: S1 Table — The chromosomal position on autosome 2L is provided for 36 in-phase polymorphic SNPs. Coordinates are based on release 6 of the Drosophila melanogaster genome [45]. The allele found in the founder genome is specified as ref or alt (A1–A8). Putative effects on annotated genes are indicated according to the UCSC Genome Browser annotations [46]. ALT, indicates the nucleotide at this position found in the alternative allele; QTL, quantitative trait locus; REF, indicates the nucleotide at this position found in the reference genome; SNP, single nucleotide polymorphism; UCSC, University of California at Santa Cruz. (XLSX) [file pbio.2006040.s011.xlsx]

## Sheet: Sheet1
CHROM	POS	REF	ALT	A1	A2	A3	A4	A5	A6	A7	A8	Gene/Effect
2L	12120180	A	T	ref	ref	alt	ref	alt	ref	ref	ref	FBgn0032414|CG17211|INTRON|0
2L	12120220	C	T	ref	ref	alt	ref	alt	ref	ref	alt	FBgn0032414|CG17211|INTRON|0
2L	12142623	G	C	alt	alt	ref	alt	ref	alt	alt	ref	FBgn0051760|CG31760|UPSTREAM|157
2L	12154761	A	T	ref	ref	alt	ref	alt	ref	ref	ref	FBgn0051760|CG31760|INTRON|0
2L	12154762	A	G	ref	ref	alt	ref	alt	ref	ref	ref	FBgn0051760|CG31760|INTRON|0
2L	12154989	A	G	ref	ref	alt	ref	alt	ref	ref	ref	FBgn0051760|CG31760|INTRON|0
2L	12155528	G	A	ref	ref	alt	ref	alt	ref	ref	ref	FBgn0051760|CG31760|SYNONYMOUS_CODING|0
2L	12166442	C	T	ref	ref	alt	ref	alt	ref	ref	ref	FBgn0051860|CG31860|SYNONYMOUS_CODING|0
2L	12169628	C	T	ref	ref	alt	ref	alt	ref	ref	ref	FBgn0051760|CG31760|UTR_3_PRIME|0	FBgn0032419|CG17217|UPSTREAM|947:
2L	12176619	A	T	alt	alt	ref	alt	ref	alt	alt	alt	FBgn0032422|atilla|INTRON|0	FBgn0000114|aret|INTRON|0:
2L	12176630	A	T	alt	alt	ref	alt	ref	alt	alt	alt	FBgn0032422|atilla|INTRON|0	FBgn0000114|aret|INTRON|0:
2L	12200331	C	T	ref	ref	alt	ref	alt	ref	ref	ref	FBgn0000114|aret|INTRON|0
2L	12202139	C	T	ref	ref	alt	ref	alt	ref	ref	ref	FBgn0000114|aret|INTRON|0
2L	12212297	G	C	ref	ref	alt	ref	alt	ref	ref	alt	FBgn0000114|aret|INTRON|0
2L	12224346	C	T	alt	alt	ref	alt	ref	alt	alt	ref	intron, invariant in DGRP!
2L	12225285	G	C	alt	alt	ref	alt	ref	alt	alt	alt	FBgn0000114|aret|INTRON|0
2L	12245970	C	T	alt	alt	ref	alt	ref	alt	alt	alt	FBgn0000114|aret|INTRON|0
2L	12251502	G	C	ref	ref	alt	ref	alt	ref	ref	ref	FBgn0000114|aret|INTRON|0
2L	12251646	C	T	ref	ref	alt	ref	alt	ref	ref	ref	FBgn0000114|aret|INTRON|0
2L	12254940	G	T	ref	ref	alt	ref	alt	ref	ref	ref	FBgn0000114|aret|INTRON|0
2L	12254950	T	A	ref	ref	alt	ref	alt	ref	ref	ref	FBgn0000114|aret|INTRON|0
2L	12256556	T	C	ref	ref	alt	ref	alt	ref	ref	alt	intron, invariant in DGRP!
2L	12258664	C	T	alt	alt	ref	alt	ref	alt	alt	ref	FBgn0000114|aret|INTRON|0
2L	12260238	A	G	ref	ref	alt	ref	alt	ref	ref	alt	FBgn0000114|aret|INTRON|0
2L	12260820	A	T	alt	alt	ref	alt	ref	alt	alt	alt	FBgn0000114|aret|INTRON|0
2L	12278131	T	C	ref	ref	alt	ref	alt	ref	ref	alt	FBgn0000114|aret|INTRON|0
2L	12278560	A	T	ref	ref	alt	ref	alt	ref	ref	alt	FBgn0000114|aret|INTRON|0
2L	12286246	A	G	alt	alt	ref	alt	ref	alt	alt	alt	FBgn0000114|aret|INTRON|0
2L	12306015	C	T	ref	ref	alt	ref	alt	ref	ref	alt	intron, invariant in DGRP!
2L	12307988	T	A	alt	alt	ref	alt	ref	alt	alt	alt	FBgn0000114|aret|INTRON|0
2L	12322319	A	T	ref	ref	alt	ref	alt	ref	ref	alt	none
2L	12340368	G	A	ref	ref	alt	ref	alt	ref	ref	alt	FBgn0051862|CG31862|DOWNSTREAM|891
2L	12340371	A	T	ref	ref	alt	ref	alt	ref	ref	alt	FBgn0051862|CG31862|DOWNSTREAM|894
2L	12340502	G	A	ref	ref	alt	ref	alt	ref	ref	alt	FBgn0051862|CG31862|DOWNSTREAM|894
2L	12340510	G	A	ref	ref	alt	ref	alt	ref	ref	alt	none
2L	12341386	A	T	ref	ref	alt	ref	alt	ref	ref	alt	none
S1 Table. In phase polymorphisms within the QTL peak. The chromosomal position on autosome 2L is provided for 36 in-phase polymorphic SNPs. Coordinates are based on release 6 of the D. melanogaster genome. REF and ALT indicate the nucleotide at this position found in the reference genome, or the alternative allele. The allele found in the founder genome is specificied as ref or alt (A1-A8). Putat…
