# Supplementary material for: QTL mapping of natural variation reveals that the developmental regulator bruno reduces tolerance to P-element transposition in the Drosophila female germline
Source: PLoS Biol. 2018 Oct 30;16(10):e2006040. doi: 10.1371/journal.pbio.2006040 (PMC6207299; doi:10.1371/journal.pbio.2006040)
Supplement: S2 Table — F1, filial 1. (XLSX) [file pbio.2006040.s012.xlsx]

## Sheet: Sheet1
Variance Components	SS	df	MSE
Block	0.35259	23	0.01533
Experimenter	0.189	6	0.0315
residual	71.5179	563	0.12703
Total	72.0595	592	0.17386
Random-effects ANOVA results for 3 day-old females
Variance Components	SS	df	MSE
Block	0.145939	19	0.007681
Experimenter	0.0744	4	0.0186
residual	56.6008	469	0.120684
Total	56.8211	492	0.146965
Random-effects ANOVA results for 21 day-old females
Variance Components	SS	df	MSE	F	p
Block	0.49106	43	0.01142
Experimenter	0.24717	7	0.03531
Age	0.44671	1	0.44671	3.5746	0.058
residual	129.594	1037	0.12497
Total	130.779	1088	0.61841
Random-effects ANOVA results for combined analysis of both age classes.
